# Supplementary material for: Epidemiology of and risk factors for extrapulmonary nontuberculous mycobacterial infections in Northeast Thailand
Source: PeerJ. 2018 Aug 16;6:e5479. doi: 10.7717/peerj.5479 (PMC6098943; doi:10.7717/peerj.5479)
Supplement: Supplemental Information 6 [file peerj-06-5479-s006.xlsx]

## Sheet: raw data
No.	province	Age	Gender	BMI	Date	organism	site	types	clinical specimen	treatment	Diagnosis	anti–IFN-g	underlying disease
1	Khon Kaen	31	M	20.42	2015-01-19	Mycobacterium abscessus	Sputum	Pul.N	non-sterile	Other drugs	Tuberculosis of lung\, bacteriologically and histologically negative
2	Khon Kaen	27	M		2016-01-07	Mycobacterium spp.	Sputum-1	Pul.N	non-sterile	No treatment
3	Khon Kaen	39	F		2015-10-19	Rapidly growing Mycobacteria	Urine (MSU, Void)	urine	non-sterile	No treatment
4	Khon Kaen	24	F		2014-04-06	Mycobacterium lentiflavum	Sputum	Pul.N	non-sterile	Other drugs	Infectious gastroenteritis
5	Khon Kaen	9	M	17.53	2012-06-11	Mycobacterium intracellulare	Sputum	Pul.N	non-sterile	Other drugs	Common cold, Primary atypical interstitial pneumonia
6	Pathum Thani	54	F	18.59	2016-05-31	Mycobacterium intracellulare	Sputum	Pul.N	non-sterile	Other drugs	Pulmonary tuberculosis, Thyroid nodule, Breast lump, Malignant tumor of breast
7	Khon Kaen	63	F	18.65	2016-09-28	Mycobacterium spp.	Sputum	Pul.N	non-sterile	Other drugs	Pleural effusion, Tuberculosis of pleura
8	Kalasin	2	F	19.04	2014-04-28	Mycobacterium abscessus	Tracheal suction	Pul.N	non-sterile	NTM regimen			thyriod, Pneumonia,Sleep apnoea,Pneumonia due to Pseudomonas,Degenerative disease of nervous system,Acute tracheitis,Diseases of bronchus,Nosocomial condition,Tuberculosis of larynx,Pneumonia due to Klebsiella pneumoniae,Pulmonary mycobacterial infection,Epilepsy,Nosocomial pneumonia,Bacterial septicemia
9	Kalasin				2014-05-13	Mycobacterium abscessus	Neck (PUS)	cutaneous	non-sterile	NTM regimen
10	Kalasin				2014-06-09	Mycobacterium abscessus	Tracheal suction	Pul.N	non-sterile	NTM regimen
11	Kalasin				2014-07-07	Mycobacterium abscessus	Tracheal suction	Pul.N	non-sterile	NTM regimen
12	Kalasin				2014-07-16	Mycobacterium abscessus	Tracheal suction	Pul.N	non-sterile	NTM regimen
13	Kalasin				2014-08-14	Mycobacterium abscessus	Tracheal suction	Pul.N	non-sterile	NTM regimen
14	Kalasin				2014-10-16	Mycobacterium abscessus	Tracheal suction	Pul.N	non-sterile	NTM regimen
15	Kalasin				2014-10-19	Mycobacterium abscessus	Tracheal suction	Pul.N	non-sterile	NTM regimen
16	Kalasin				2014-10-22	Mycobacterium abscessus	Tracheal suction	Pul.N	non-sterile	NTM regimen
17	Kalasin				2014-11-30	Mycobacterium abscessus	Tracheal suction	Pul.N	non-sterile	NTM regimen
18	Mahasarakham	90	M	20.76	2015-10-03	Mycobacterium avium complex	Sputum	Pul.N	non-sterile	Other drugs	Benign prostatic hyperplasia, Urinary tract infectious disease
19	Khon Kaen	51	M	18.92	2015-08-05	Mycobacterium abscessus	Other source	Others(un)	non-sterile	NTM regimen	Disseminated atypical mycobacterial infection	Yes	Cholestatic hepatitis
20	Khon Kaen				2015-08-05	Mycobacterium abscessus	Tissue(site??)	unidentified tissue	Sterile	NTM regimen	Disseminated atypical mycobacterial infection
21	Khon Kaen				2016-04-25	Mycobacterium abscessus	Other source	Others(un)	non-sterile	NTM regimen	Disseminated atypical mycobacterial infection
22	Khon Kaen				2016-06-01	Mycobacterium abscessus	Lymphnode(TISSUE)	LN.S	Sterile	NTM regimen	Disseminated atypical mycobacterial infection
23	Khon Kaen				2016-11-29	Rapidly growing Mycobacteria	Blood-Hemoculture 2	Bl&BM	Sterile	NTM regimen	Disseminated atypical mycobacterial infection
24	Khon Kaen				2016-12-09	Rapidly growing Mycobacteria	BLOOD FOR TB	Bl&BM	Sterile	NTM regimen	Disseminated atypical mycobacterial infection
25	Nakhonratchasima	57	F	15.94	2016-03-21	Mycobacterium spp.	Sputum	Pul.N	non-sterile	Other drugs	1.Bronchiectasis 2.Pulmonary tuberculosis
26	Chaiyaphum	35	F		2013-02-28	Mycobacterium simiae,Mycobacterium intracellulare	Scalp (Pus)	cutaneous	non-sterile	No treatment
27	Sakhon Nakhon	60	F	18.67	2016-06-20	Mycobacterium scrofulaceum	tissue	unidentified tissue	Sterile	No treatment		No	Cancer
28	Khon Kaen	38	M		2012-05-16	Mycobacterium spp.	Sputum	Pul.N	non-sterile	Other drugs	Hemoptysis, Inactive tuberculosis of lung
29	Khon Kaen				2012-08-27	Mycobacterium fortuitum	Sputum	Pul.N	non-sterile	Other drugs	Hemoptysis, Inactive tuberculosis of lung
30	Loei	64	M	19.41	2012-02-08	Rapidly growing Mycobacteria	Lymphnode (PUS)	LN.S	Sterile	No treatment		Yes	Histoplasmosis,Aortic aneurysm,Allergy
31	Loei				2012-08-24	Mycobacterium abscessus	Lymphnode (PUS)	LN.S	Sterile	No treatment
32	Khon Kaen	46	M		2014-03-24	Mycobacterium fortuitum	Sputum	Pul.N	non-sterile	No treatment
33	Khon Kaen	64	F	24.98	2016-07-25	Mycobacterium abscessus	Urine (MSU, Void)	urine	non-sterile	NTM regimen	Disseminated mycobacteriosis, Acute renal failure syndrome	Yes	Kidney disease, Osteoarthritis of knee,Spinal stenosis of lumbar region,Disseminated mycobacteriosis,Generalised enlarged lymph nodes
34	Khon Kaen				2016-09-28	Rapidly growing Mycobacteria	Other source	Others(un)	non-sterile	NTM regimen	Disseminated mycobacteriosis, Acute renal failure syndrome
35	Khon Kaen	69	F	24.89	2015-12-21	Mycobacterium spp.	Sputum	Pul.N	non-sterile	Other drugs	Tuberculosis of lung, confirmed by culture only
36	Loei	73	F		2013-08-21	Mycobacterium intracellulare	Sputum	Pul.N	non-sterile	No treatment
37	Kalasin	79	F	16.44	2016-01-13	Mycobacterium intracellulare	Sputum	Pul.N	non-sterile	NTM regimen	Pulmonary mycobacterial infection
38	Kalasin				2016-02-10	Mycobacterium spp.	Sputum	Pul.N	non-sterile	NTM regimen	Pulmonary mycobacterial infection
39	Kalasin				2016-03-08	Mycobacterium abscessus	Sputum	Pul.N	non-sterile	NTM regimen	Pulmonary mycobacterial infection
40	Kalasin				2016-04-05	Mycobacterium chelonae	Sputum	Pul.N	non-sterile	NTM regimen	Pulmonary mycobacterial infection
41	Khon Kaen	77	F	23.74	2016-10-12	Mycobacterium gordonae	Sputum	Pul.N	non-sterile	Other drugs
42	Nong Khai	35	F		2014-05-19	Mycobacterium intracellulare	KNEE - Fluid-left	Bone&joint	Sterile	No treatment		No	No data
43	Nong Khai				2014-08-25	Mycobacterium intracellulare	KNEE - Fluid-left	Bone&joint	Sterile	No treatment			No data
44	Nong Khai				2014-09-23	Mycobacterium intracellulare	Synovial fluid	Bone&joint	Sterile	No treatment			No data
45	Khon Kaen	44	M	22.98	2015-10-26	Mycobacterium intracellulare	Sputum	Pul.N	non-sterile	Other drugs	Tuberculosis of lung\, confirmed by sputum microscopy with or without culture
46	Khon Kaen	66	M		2014-05-20	Mycobacterium szulgai	Sputum	Pul.N	non-sterile	No treatment
47	Surin	55	M	20.53	2014-10-03	Mycobacterium abscessus	Bone Marrow (PUS)	Bl&BM	Sterile	No treatment		No	HIV,Arthritis,Cerebral cryptococcosis
48	Khon Kaen	59	F	16.4	2015-06-03	Mycobacterium chelonae	Sputum	Pul.N	non-sterile	Other drugs	1.Pulmonary tuberculosis 2.Tuberculosis of lung\, confirmed by sputum microscopy with or without culture
49	Khon Kaen				2015-11-23	Mycobacterium abscessus	Sputum	Pul.N	non-sterile	Other drugs	1.Pulmonary tuberculosis 2.Tuberculosis of lung\, confirmed by sputum microscopy with or without culture
50	Khon Kaen				2016-02-15	Mycobacterium abscessus	Sputum	Pul.N	non-sterile	Other drugs	1.Pulmonary tuberculosis 2.Tuberculosis of lung\, confirmed by sputum microscopy with or without culture
51	Chaiyaphum	51	M	28.41	2012-12-06	Mycobacterium abscessus	Back(PUS)	cutaneous	non-sterile	Other drugs	Abscess of thigh, Autoimmune hemolytic anemia, Hyperplasia of prostate
52	Chaiyaphum				2012-12-07	Mycobacterium abscessus	Pus (site ??)	Others(un)	non-sterile	Other drugs	Abscess of thigh, Autoimmune hemolytic anemia, Hyperplasia of prostate
53	Chaiyaphum				2012-12-07	Mycobacterium spp.	Abscess	Others(un)	non-sterile	Other drugs	Abscess of thigh, Autoimmune hemolytic anemia, Hyperplasia of prostate
54	Khon Kaen	54	M	16.11	2012-12-21	Mycobacterium spp.	Sputum	Pul.N	non-sterile	Other drugs	Chronic kidney disease stage 1 associated with type 2 diabetes mellitus, Hemoptysis
55	Mukdahan	54	M	22.77	2016-05-02	Mycobacterium intracellulare	Fluid (site ??)	Others(un)	Sterile	No treatment		Yes	No
56	Mahasarakham	73	M		2013-06-24	Mycobacterium avium complex	Skin - (Tissue/Biopsy)	cutaneous	non-sterile	No treatment
57	Mahasarakham				2013-09-03	Mycobacterium abscessus	Sputum	Pul.N	non-sterile	No treatment
58	Loei	28	M		2013-01-29	Mycobacterium spp.	Sputum	Pul.N	non-sterile	No treatment
59	Ubonratchathani	47	M	23.28	2015-07-09	Mycobacterium abscessus	EYE-Cornea (PUS)	eye	Sterile	No treatment		No	Fungal keratitis
60	Ubonratchathani				2015-07-17	Mycobacterium abscessus	EYE-Cornea (PUS)	eye	Sterile	No treatment
61	Kalasin	76	M	17.46	2014-07-09	Mycobacterium saskatchewanense	Bronchial wash	Pul.N	non-sterile	No treatment
62	Roi Et	69	M	25.34	2016-09-20	Mycobacterium intracellulare	Bronchial wash	Pul.N	non-sterile	Other drugs
63	Mahasarakham	71	M	20.66	2015-01-26	Mycobacterium fortuitum	Sputum	Pul.N	non-sterile	NTM regimen	Non-tuberculous mycobacterial pneumonia		Asthma,Allergic rhinitis,Chronic obstructive lung disease
64	Chaiyaphum	70	F		2012-07-03	Mycobacterium abscessus	Pus (site ??)	Others(un)	non-sterile	No treatment
65	Mahasarakham	64	F	18.67	2015-05-07	Mycobacterium spp.	Sputum	Pul.N	non-sterile	Other drugs	Malignant tumor of oral cavity, Laryngitis, Hodgkin lymphoma, nodular lymphocyte predominance (clinical)
66	Mahasarakham	43	F		2012-10-09	Mycobacterium chelonae	Sputum	Pul.N	non-sterile	Other drugs	Quadriplegia, Neuromuscular dysfunction of bladder\, not elsewhere classified
67	Khon Kaen	79	M		2012-08-04	Mycobacterium fortuitum	Sputum	Pul.N	non-sterile	NTM regimen	Chronic obstructive lung disease, Mycobacterial infection (excluding tuberculosis AND leprosy), Inactive tuberculosis of lung, Pneumonia		Hypertension,Pneumonia,Bronchiectasis,Chronic obstructive pulmonary disease with acute exacerbation
68	Khon Kaen				2012-11-13	Mycobacterium fortuitum	Sputum	Pul.N	non-sterile	NTM regimen	Chronic obstructive lung disease, Mycobacterial infection (excluding tuberculosis AND leprosy), Inactive tuberculosis of lung, Pneumonia
69	Khon Kaen				2013-10-09	Mycobacterium abscessus	Sputum	Pul.N	non-sterile	NTM regimen	Chronic obstructive lung disease, Mycobacterial infection (excluding tuberculosis AND leprosy), Inactive tuberculosis of lung, Pneumonia
70	Khon Kaen				2013-10-11	Mycobacterium abscessus	Sputum	Pul.N	non-sterile	NTM regimen	Chronic obstructive lung disease, Mycobacterial infection (excluding tuberculosis AND leprosy), Inactive tuberculosis of lung, Pneumonia
71	Khon Kaen	77	F		2012-12-22	Mycobacterium spp.	Tracheal suction	Pul.N	non-sterile	No treatment
72	Khon Kaen	82	M	19.92	2015-05-10	Mycobacterium fortuitum	Sputum	Pul.N	non-sterile	Other drugs
73	Khon Kaen	76	M	25.39	2014-11-25	Mycobacterium intracellulare	Sputum	Pul.N	non-sterile	Other drugs	1.Chronic obstructive pulmonary disease with acute lower respiratory infection
74	Khon Kaen	38	F		2014-09-23	Mycobacterium abscessus	Sputum	Pul.N	non-sterile	Other drugs
75	Ratchaburi	55	F		2015-02-13	Mycobacterium simiae	Sputum	Pul.N	non-sterile	NTM regimen	Non-tuberculous mycobacterial pneumonia		Tropical pulmonary alveolitis,Tuberculosis,Bronchiectasis,Ankylosis of temporomandibular joint
76	Nongbualamphu	62	F	16.01	2016-03-04	Rapidly growing Mycobacteria	Others Source	Others(un)	non-sterile	NTM regimen	Disseminated atypical mycobacterial infection	Yes	Lymphadenopathy,Tuberculosis,Immunodeficiency disorder
77	Chaiyaphum	33	F	20.27	2016-05-31	Mycobacterium abscessus	Sputum	Pul.N	non-sterile	Other drugs
78	Khon Kaen	56	F	20.76	2013-11-25	Mycobacterium intracellulare	Bronchial wash	Pul.N	non-sterile	Other drugs	Bronchiectasis
79	Mahasarakham	45	F	23.74	2012-06-13	Mycobacterium scrofulaceum	Sputum	Pul.N	non-sterile	Other drugs
80	Mahasarakham				2012-06-20	Mycobacterium scrofulaceum	Sputum	Pul.N	non-sterile	Other drugs
81	Khon Kaen	82	M	22.2	2015-12-24	Mycobacterium abscessus	Sputum	Pul.N	non-sterile	Other drugs	Dyslipidemia, Type 2 diabetes mellitus, Respiratory tuberculosis, not confirmed bacteriologically or histologically
82	Kalasin	64	M	20.17	2015-06-16	Mycobacterium fortuitum	Sputum	Pul.N	non-sterile	Other drugs
83	Khon Kaen	18	F		2012-12-18	Mycobacterium scrofulaceum	Sputum	Pul.N	non-sterile	No treatment
84	Kalasin	69	M		2012-10-22	Mycobacterium abscessus	Pleural Fluid	Pul.S	Sterile	No treatment		No	No data
85	Kalasin	65	M		2013-03-08	Mycobacterium spp.	Sputum	Pul.N	non-sterile	No treatment
86	Mahasarakham	64	M	15.23	2015-06-04	Mycobacterium fortuitum	Sputum	Pul.N	non-sterile	No treatment
87	Khon Kaen	92	M	17.78	2016-04-20	Mycobacterium avium complex	Sputum	Pul.N	non-sterile	Other drugs	Benign essential hypertension, Pneumonia\, unspecified, Endotracheal intubation NOS
88	Khon Kaen	72	F	16.44	2013-05-19	Mycobacterium intracellulare	Sputum	Pul.N	non-sterile	Other drugs	Fever\, unspecified
89	Roi Et	67	F	21.15	2016-05-26	Mycobacterium intracellulare	Sputum	Pul.N	non-sterile	NTM regimen	Non-tuberculous mycobacterial pneumonia		Bronchiectasis,Reactivation tuberculosis
90	Roi Et				2016-06-20	Mycobacterium scrofulaceum	Sputum	Pul.N	non-sterile	NTM regimen	Non-tuberculous mycobacterial pneumonia
91	Roi Et				2016-08-08	Mycobacterium scrofulaceum	Sputum	Pul.N	non-sterile	NTM regimen	Non-tuberculous mycobacterial pneumonia
92	Roi Et				2016-09-19	Mycobacterium gordonae	Sputum	Pul.N	non-sterile	NTM regimen	Non-tuberculous mycobacterial pneumonia
93	Khon Kaen	80	F	20.93	2016-09-20	Mycobacterium spp.	Bronchial wash	Pul.N	non-sterile	Other drugs
94	Loei	58	F	26.63	2015-08-16	Mycobacterium spp.	Pus from wound swab	cutaneous	non-sterile	NTM regimen			Necrotising fasciitis
95	Mahasarakham	49	F	20.2	2014-07-24	Mycobacterium abscessus	Lymphnode (PUS)	LN.S	Sterile	NTM regimen	Non-tuberculous mycobacterial pneumonia,Atypical mycobacterial lymphadenitis	Yes	Benign tumor
96	Mahasarakham				2016-12-22	Mycobacterium abscessus	Axillary	cutaneous	non-sterile	NTM regimen	Non-tuberculous mycobacterial pneumonia,Atypical mycobacterial lymphadenitis
97	Khon Kaen	22	M	20.08	2016-06-28	Mycobacterium spp.	Sputum	Pul.N	non-sterile	Other drugs	Late latent syphilis, Chronic hepatitis C, Tuberculosis, Asymptomatic human immunodeficiency virus infection
98	Khon Kaen				2016-08-02	Mycobacterium interjectum	Sputum	Pul.N	non-sterile	Other drugs	Late latent syphilis, Chronic hepatitis C, Tuberculosis, Asymptomatic human immunodeficiency virus infection
99	Khon Kaen	60	M	4.44	2015-04-17	Mycobacterium fortuitum	sputum	Pul.N	non-sterile	Other drugs	1.Anterior floor of mouth malignant neoplasm, Malignant tumor of lung 2.Malignant tumor of lung, Floor of mouth malignant neoplasm\, unspecified, Lung mass, Secondary malignant neoplasm of bone, Pleural effusion
100	Kalasin	49	F	24.89	2016-07-26	Mycobacterium abscessus	tissue	unidentified tissue	Sterile	No treatment		Yes	Hypertension(HT),Kidney disease,Eczema
101	Chaiyaphum	53	F		2013-05-22	Mycobacterium mucogenicum	Sputum	Pul.N	non-sterile	No treatment
102	Nakhonratchasima	48	M		2014-04-10	Mycobacterium simiae	Sputum	Pul.N	non-sterile	No treatment
103	Kalasin	65	M		2014-05-01	Mycobacterium intracellulare	Sputum	Pul.N	non-sterile	No treatment
104	Kalasin	63	M		2013-01-04	Mycobacterium spp.	Sputum	Pul.N	non-sterile	No treatment
105	Sakhon Nakhon	63	F	27.04	2013-11-19	Mycobacterium asiaticum	Hip-Right	cutaneous	non-sterile	Other drugs
106	Nongbualamphu	9	F		2014-12-04	Mycobacterium fortuitum	Bronchial wash	Pul.N	non-sterile	NTM regimen	1.Infection due to Mycobacterium fortuitum		Kidney disease, Systemic lupus erythematosus(SLE),Systemic inflammatory response syndrome,Bacterial pneumonia,Chronic mucositis,Pulmonary aspergillosis,Asthma,Pneumonia
107	Nongbualamphu				2015-11-03	Mycobacterium abscessus	Bronchial wash	Pul.N	non-sterile	NTM regimen	1.Infection due to Mycobacterium fortuitum
108	Chaiyaphum	70	F		2014-06-30	Mycobacterium intracellulare	Sputum	Pul.N	non-sterile	No treatment
109	Mahasarakham	49	F	19.83	2016-07-05	Mycobacterium scrofulaceum	Lymphnode(TISSUE)	LN.S	Sterile	No treatment		Yes	Cancer
110	Mahasarakham				2016-07-25	Mycobacterium intracellulare	Bone Marrow (PUS)	Bl&BM	Sterile	No treatment
111	Mahasarakham				2016-08-08	Mycobacterium scrofulaceum	Tissue(site??)	unidentified tissue	Sterile	No treatment
112	Mahasarakham				2016-09-28	Mycobacterium intracellulare	Blood	Bl&BM	Sterile	No treatment
113	Khon Kaen	20	F		2014-07-26	Mycobacterium spp.	CSF	Others	Sterile	No treatment		No	Kidney disease,systemic lupus erythematosus (SLE),Toxic liver disease,Osteonecrosis
114	Nong Khai	59	F		2012-10-09	Mycobacterium intracellulare	Sputum	Pul.N	non-sterile	No treatment
115	Khon Kaen	56	M	18.48	2016-09-28	Mycobacterium fortuitum	Sputum	Pul.N	non-sterile	NTM regimen			HIV, Cerebral cryptococcosis
116	Burirum	38	M		2012-08-22	Mycobacterium abscessus	Sputum	Pul.N	non-sterile	No treatment
117	Khon Kaen	71	M	18.93	2016-11-28	Mycobacterium intracellulare	Sputum	Pul.N	non-sterile	Other drugs	1.Benign prostatic hyperplasia, Gout 2.Hyperplasia of prostate
118	Kalasin	70	M	16.01	2016-05-12	Mycobacterium scrofulaceum	Bronchial wash	Pul.N	non-sterile	Other drugs	Adrenal cortical tumor, Chronic tuberculosis
119	Kalasin				2016-05-12	Mycobacterium intracellulare	Bronchial wash	Pul.N	non-sterile	Other drugs	Adrenal cortical tumor, Chronic tuberculosis
120	Khon Kaen	86	F	13.33	2015-08-10	Mycobacterium intracellulare	Sputum	Pul.N	non-sterile	Other drugs	1.Bronchiectasis 2.Pneumonia\, unspecified, Hypercalcemia, Myocardial infarction, Hypokalaemia, Chronic lung disease
121	Khon Kaen				2016-09-01	Mycobacterium scrofulaceum	Sputum	Pul.N	non-sterile	Other drugs	1.Bronchiectasis 2.Pneumonia\, unspecified, Hypercalcemia, Myocardial infarction, Hypokalaemia, Chronic lung disease
122	Khon Kaen				2016-09-01	Mycobacterium scrofulaceum	Sputum	Pul.N	non-sterile	Other drugs	1.Bronchiectasis 2.Pneumonia\, unspecified, Hypercalcemia, Myocardial infarction, Hypokalaemia, Chronic lung disease
123	Mahasarakham	53	M		2013-12-14	Mycobacterium abscessus	Lymphnode Cervical (PUS)	LN.S	Sterile	No treatment		No	Cancer
124	Sakhon Nakhon	55	F		2013-11-19	Mycobacterium gordonae	Sputum	Pul.N	non-sterile	No treatment
125	Khon Kaen	48	F		2012-02-07	Rapidly growing Mycobacteria	Sputum	Pul.N	non-sterile	No treatment
126	Khon Kaen				2012-06-08	Rapidly growing Mycobacteria	Sputum	Pul.N	non-sterile	No treatment
127	Khon Kaen	42	F	23.33	2016-07-27	Mixed M. fortuitum & M. peregrinum	Pus (site ??)	Others(un)	non-sterile	Other drugs	Abscess of axilla
128	Kalasin	56	M	17.43	2014-10-02	Mycobacterium fortuitum	Sputum	Pul.N	non-sterile	Other drugs	1.Tuberculosis of lung\, confirmed by sputum microscopy with or without culture, Multidrug resistant tuberculosis 2.Pulmonary tuberculosis, Diabetes mellitus
129	Kalasin				2015-02-16	Mycobacterium abscessus	Sputum	Pul.N	non-sterile	Other drugs	1.Tuberculosis of lung\, confirmed by sputum microscopy with or without culture, Multidrug resistant tuberculosis 2.Pulmonary tuberculosis, Diabetes mellitus
130	Kalasin				2015-07-13	Mycobacterium avium complex	Sputum	Pul.N	non-sterile	Other drugs	1.Tuberculosis of lung\, confirmed by sputum microscopy with or without culture, Multidrug resistant tuberculosis 2.Pulmonary tuberculosis, Diabetes mellitus
131	Kalasin				2015-10-05	Mycobacterium abscessus	Sputum	Pul.N	non-sterile	Other drugs	1.Tuberculosis of lung\, confirmed by sputum microscopy with or without culture, Multidrug resistant tuberculosis 2.Pulmonary tuberculosis, Diabetes mellitus
132	Kalasin				2015-11-30	Mycobacterium intracellulare	Sputum	Pul.N	non-sterile	Other drugs	1.Tuberculosis of lung\, confirmed by sputum microscopy with or without culture, Multidrug resistant tuberculosis 2.Pulmonary tuberculosis, Diabetes mellitus
133	Khon Kaen	42	F		2015-09-14	Mycobacterium intracellulare	Sputum	Pul.N	non-sterile	No treatment
134	Khon Kaen				2015-09-14	Mycobacterium intracellulare	Bronchoalveolar Lavage	Pul.N	non-sterile	No treatment
135	Chaiyaphum	37	M	19.03	2012-04-27	Mycobacterium scrofulaceum	Sputum	Pul.N	non-sterile	Other drugs
136	Mahasarakham	47	F	23.07	2015-11-30	Mycobacterium abscessus	Lymphnode Cervical (PUS)	LN.S	Sterile	No treatment		No	No
137	Mahasarakham				2015-11-30	Mycobacterium abscessus	Tonsil(PUS)-Right	LN.S	Sterile	No treatment			No
138	Khon Kaen	73	M	19.95	2015-11-12	Mycobacterium spp.	Sputum	Pul.N	non-sterile	Other drugs	1.Superficial laceration of arm 2.Chronic obstructive lung disease, Thoracoabdominal aortic aneurysm, ruptured, Hypovolaemic shock, Bronchiectasis
139	Mahasarakham	79	M		2013-10-19	Mycobacterium avium complex	Sputum	Pul.N	non-sterile	No treatment
140	Mahasarakham				2013-12-09	Mycobacterium asiaticum	Sputum	Pul.N	non-sterile	No treatment
141	Mahasarakham	42	M	20.42	2015-01-28	Mycobacterium avium complex	Sputum	Pul.N	non-sterile	Other drugs
142	Roi Et	34	M		2014-07-15	Mycobacterium intracellulare,Mycobacterium avium complex	Bone Marrow (PUS)	Bl&BM	Sterile	No treatment		No	Diabetes mellitus(DM),Hypertension(HT),Kidney disease
143	Mahasarakham	78	M		2014-10-05	Mycobacterium abscessus	Tracheal suction	Pul.N	non-sterile	No treatment
144	Mahasarakham				2014-10-07	Mycobacterium abscessus	Sputum	Pul.N	non-sterile	No treatment
145	Mahasarakham				2014-10-08	Mycobacterium abscessus	Tracheal suction	Pul.N	non-sterile	No treatment
146	Mahasarakham				2014-10-10	Mycobacterium abscessus	Sputum	Pul.N	non-sterile	No treatment
147	Nongbualamphu	34	F	19.15	2015-06-05	Mycobacterium spp.	Lymphnode (Fluid)	LN.S	Sterile	No treatment		No	Sweet's syndrome,Eczema,Thalassaemia trait
148	Nongbualamphu				2015-08-19	Mycobacterium abscessus	Lymphnode(TISSUE)	LN.S	Sterile	No treatment
149	Loei	66	M		2013-11-04	Mycobacterium abscessus	Sputum	Pul.N	non-sterile	No treatment
150	Khon Kaen	52	M		2016-12-06	Mycobacterium spp.	Bronchial wash	Pul.N	non-sterile	No treatment
151	Kalasin	85	M		2013-07-17	Mycobacterium intracellulare	Sputum	Pul.N	non-sterile	Other drugs	Cardiac arrest due to pacemaker failure
152	Sisaket	73	F	19.78	2012-01-20	Mycobacterium spp.	Sputum	Pul.N	non-sterile	Other drugs	Bronchiectasis
153	Khon Kaen	79	F	25.2	2012-10-03	Mycobacterium gordonae	Sputum	Pul.N	non-sterile	Other drugs
154	Mahasarakham	7	F	13.42	2015-06-30	Mycobacterium spp.	sputum	Pul.N	non-sterile	Other drugs	Chemotherapy session for neoplasm, Pulmonary nocardiosis, Pneumonia, Febrile neutropenia, Pre B-cell acute lymphoblastic leukemia in remission
155	Burirum	27	F	31.22	2013-12-03	Mycobacterium avium complex	Sputum	Pul.N	non-sterile	NTM regimen	Pulmonary Mycobacterium avium complex infection		HIV, Chorioretinal inflammation, Tuberculosis of lung,Cerebral cryptococcosis,Meningitis in mycoses
156	Burirum	27	F		2013-12-06	Mycobacterium avium complex	Sputum	Pul.N	non-sterile	NTM regimen	Pulmonary Mycobacterium avium complex infection
157	Burirum	27	F		2013-12-18	Mycobacterium avium complex	Sputum	Pul.N	non-sterile	NTM regimen	Pulmonary Mycobacterium avium complex infection
158	Burirum	27	F		2013-12-19	Mycobacterium avium complex	Sputum	Pul.N	non-sterile	NTM regimen	Pulmonary Mycobacterium avium complex infection
159	Yasothon	30	M	18.62	2013-02-14	Mycobacterium gordonae,Mycobacterium simiae	Bone Marrow (PUS)	Bl&BM	Sterile	No treatment		No	HIV,Inflammatory liver disease
160	Mahasarakham	25	M	19.84	2016-11-22	Mycobacterium spp.	Bone Marrow (PUS)	Bl&BM	Sterile	No treatment		No	HIV
161	Mahasarakham	21	M		2014-02-10	Mycobacterium avium complex	Sputum	Pul.N	non-sterile	Other drugs
162	Loei	33	M		2014-01-06	Mycobacterium palustre	Sputum	Pul.N	non-sterile	No treatment
163	Roi Et	52	F	22.35	2016-07-08	Mycobacterium abscessus	Other source	Others(un)	non-sterile	NTM regimen		yes	Hypertension,Cervical tuberculous lymphadenitis
164	Roi Et				2016-09-19	Rapidly growing Mycobacteria	Sputum	Pul.N	non-sterile	NTM regimen
165	Loei	75	F	18.73	2013-09-02	Mycobacterium intracellulare	Sputum	Pul.N	non-sterile	Other drugs	Senile cataract
166	Chon Buri	72	F		2012-10-29	Mycobacterium abscessus	PTBD CONTENT	Others	Sterile	No treatment		No	No data
167	Kalasin	56	F	21.34	2016-02-12	Mycobacterium intracellulare	Sputum	Pul.N	non-sterile	Other drugs
168	Sakhon Nakhon	59	F		2013-07-24	Mycobacterium florentinum	Sputum	Pul.N	non-sterile	No treatment
169	Khon Kaen	74	M		2013-07-10	Mycobacterium avium complex	Bronchial wash	Pul.N	non-sterile	No treatment
170	Roi Et	50	M		2014-08-13	Mycobacterium intracellulare	Sputum	Pul.N	non-sterile	No treatment
171	Khon Kaen	68	M		2012-02-27	Mycobacterium intracellulare	Sputum	Pul.N	non-sterile	No treatment
172	Khon Kaen				2013-02-22	Mycobacterium avium complex	Sputum	Pul.N	non-sterile	No treatment
173	Khon Kaen	76	M	15.63	2015-12-02	Mycobacterium avium complex	Sputum	Pul.N	non-sterile	Other drugs	Pulmonary tuberculosis
174	Khon Kaen	58	F		2012-11-23	Mycobacterium intracellulare	Sputum	Pul.N	non-sterile	No treatment
175	Mahasarakham				2013-11-22	Mycobacterium asiaticum	Abscess	Others(un)	non-sterile	No data available
176	Mahasarakham				2013-11-23	Mycobacterium spp.	Sputum	Pul.N	non-sterile	No data available
177	Mahasarakham	82	F		2013-11-25	Mycobacterium asiaticum	Lymphnode(TISSUE)	LN.S	Sterile	No data available		Yes	Diabetes mellitus(DM),Kidney disease,Disseminated cryptococcosis
178	Mahasarakham				2013-11-27	Mycobacterium abscessus	Sputum	Pul.N	non-sterile	No data available
179	Mahasarakham				2013-12-03	Mycobacterium intracellulare	Tracheal suction	Pul.N	non-sterile	No data available
180	Chaiyaphum	47	F	27.89	2012-08-08	Mycobacterium intracellulare	Lymphnode Cervical (PUS)	LN.S	Sterile	NTM regimen	Disseminated atypical mycobacterial infection, Hypothyroidism	Yes	Thyroid
181	Chaiyaphum				2012-09-12	Mycobacterium intracellulare	Neck (PUS)	cutaneous	non-sterile	NTM regimen	Disseminated atypical mycobacterial infection, Hypothyroidism
182	Chaiyaphum				2012-09-20	Mycobacterium intracellulare	Tissue(site??)	unidentified tissue	Sterile	NTM regimen	Disseminated atypical mycobacterial infection, Hypothyroidism
183	Chaiyaphum				2012-09-20	Mycobacterium intracellulare	Pus (site ??)	Others(un)	non-sterile	NTM regimen	Disseminated atypical mycobacterial infection, Hypothyroidism
184	Chaiyaphum				2012-10-09	Mycobacterium intracellulare	Arm - left	cutaneous	non-sterile	NTM regimen	Disseminated atypical mycobacterial infection, Hypothyroidism
185	Udonthani	39	M		2012-06-25	Mycobacterium avium complex	Blood-Hemoculture	Bl&BM	Sterile	No data available		No	No data
186	Udonthani				2012-06-25	Mycobacterium avium complex	Sputum	Pul.N	non-sterile	No data available			No data
187	Chaiyaphum	73	F	23.56	2015-05-12	Mycobacterium abscessus	Sputum	Pul.N	non-sterile	Other drugs	1.Infectious disease of lung 2.Pulmonary tuberculosis
188	Roi Et	61	F		2013-09-17	Mycobacterium spp.	Sputum	Pul.N	non-sterile	No treatment
189	Kalasin	56	M		2013-07-15	Mycobacterium intracellulare	Sputum	Pul.N	non-sterile	No treatment
190	Roi Et	77	F		2012-09-12	Mycobacterium avium complex	Sputum	Pul.N	non-sterile	No treatment
191	Roi Et				2012-09-24	Mycobacterium avium complex	Sputum	Pul.N	non-sterile	No treatment
192	Mahasarakham	49	M		2013-01-23	Mycobacterium simiae,Mycobacterium intracellulare	Tracheal suction	Pul.N	non-sterile	No treatment
193	Roi Et	64	M		2013-03-26	Mycobacterium abscessus	Sputum	Pul.N	non-sterile	No treatment
194	Chaiyaphum	72	F	19.93	2014-04-24	Mycobacterium gordonae	Sputum	Pul.N	non-sterile	NTM regimen	Non-tuberculous mycobacterial pneumonia
195	Khon Kaen	72	M	24.09	2012-11-13	Mycobacterium gordonae	Sputum	Pul.N	non-sterile	Other drugs	1.Helicobacter-associated gastritis, Hiatal hernia
196	Nongbualamphu	73	F		2012-02-28	Mycobacterium spp.	Sputum	Pul.N	non-sterile	No treatment
197	Khon Kaen	66	M		2012-10-10	Mycobacterium lentiflavum	Sputum	Pul.N	non-sterile	No treatment
198	Khon Kaen	78	M	17.91	2013-11-06	Mycobacterium avium complex	Sputum	Pul.N	non-sterile	Other drugs	1.End stage renal disease 2.Dependence on peritoneal dialysis due to end stage renal disease, Benign hypertension 3.Benign essential hypertension, End stage renal disease, Chronic obstructive lung disease, Benign prostatic hyperplasia, Infection associated with peritoneal dialysis catheter, Acute confusional state,
199	Phetchabun	64	F	20.44	2015-04-05	Mycobacterium fortuitum	sputum	Pul.N	non-sterile	Other drugs	Non-Hodgkin's lymphoma (clinical), Febrile neutropenia
200	Khon Kaen	78	F		2012-06-25	Mycobacterium spp.	Sputum	Pul.N	non-sterile	No treatment
201	Khon Kaen	63	F	36.44	2012-09-05	Mycobacterium spp.	Sputum	Pul.N	non-sterile	Other drugs	1.Acute otitis externa 2.Mycobacteriosis
202	Khon Kaen				2012-09-06	Mycobacterium spp.	Sputum	Pul.N	non-sterile	Other drugs	1.Acute otitis externa 2.Mycobacteriosis
203	Khon Kaen				2012-09-17	Mycobacterium kansasii	Bronchial wash	Pul.N	non-sterile	Other drugs	1.Acute otitis externa 2.Mycobacteriosis
204	Udonthani	57	F	22.22	2015-07-08	Mycobacterium genavense	Fluid (site ??)	Others(un)	Sterile	No treatment		Yes	Sweet's syndrome,Allergic rhinitis
205	Khon Kaen	64	F	45.9	2015-03-12	Mycobacterium intracellulare	Bronchoalveolar Lavage	Pul.N	non-sterile	Other drugs	1.Abnormal findings on diagnostic imaging of lung 2.Interstitial lung disease 3.Benign essential hypertension, Pulmonary tuberculosis 4.Nonspecific interstitial pneumonia, Candidiasis, Non-tuberculous mycobacterial pneumonia
206	Khon Kaen				2015-03-12	Mycobacterium spp.	Bronchoalveolar Lavage	Pul.N	non-sterile	Other drugs	1.Abnormal findings on diagnostic imaging of lung 2.Interstitial lung disease 3.Benign essential hypertension, Pulmonary tuberculosis 4.Nonspecific interstitial pneumonia, Candidiasis, Non-tuberculous mycobacterial pneumonia
207	Khon Kaen				2015-06-10	Mycobacterium spp.	Sputum	Pul.N	non-sterile	Other drugs	1.Abnormal findings on diagnostic imaging of lung 2.Interstitial lung disease 3.Benign essential hypertension, Pulmonary tuberculosis 4.Nonspecific interstitial pneumonia, Candidiasis, Non-tuberculous mycobacterial pneumonia
208	Khon Kaen	57	M		2012-08-08	Mycobacterium intracellulare	Sputum	Pul.N	non-sterile	No treatment
209	Khon Kaen				2012-08-08	Mycobacterium fortuitum	Stool	GI	non-sterile	No treatment
210	Loei	77	M		2013-05-14	Mycobacterium simiae,Mycobacterium avium complex	Sputum	Pul.N	non-sterile	No treatment
211	Amnatcharoen	65	F		2012-08-20	Mycobacterium fortuitum	Sputum	Pul.N	non-sterile	No treatment
212	Mahasarakham	87	F		2014-04-22	Mycobacterium abscessus	Sputum	Pul.N	non-sterile	No treatment
213	Mahasarakham	76	F		2014-05-24	Mycobacterium intracellulare	Sputum	Pul.N	non-sterile	No treatment
214	Khon Kaen	52	M	30.84	2013-11-23	Rapidly growing Mycobacteria	Blood-Hemoculture	Bl&BM	Sterile	No treatment		No	Diabetes mellitus(DM),Hypertension(HT),Kidney disease,Organ transplantation,Atherosclerotic heart disease,Triple vessel coronary artery disease
215	Khon Kaen				2013-11-23	Rapidly growing Mycobacteria	Blood-Hemoculture 2	Bl&BM	Sterile	No treatment
216	Khon Kaen				2013-11-23	Rapidly growing Mycobacteria	Blood-Hemoculture 2	Bl&BM	Sterile	No treatment
217	Khon Kaen				2013-11-28	Rapidly growing Mycobacteria	BLOOD FOR TB	Bl&BM	Sterile	No treatment
218	Khon Kaen	59	F	27.11	2014-10-31	Mycobacterium simiae	Sputum	Pul.N	non-sterile	Other drugs	Bronchiectasis, Allergic rhinitis\, unspecified, Asthma\, unspecified
219	Khon Kaen	70	F		2013-01-04	Mycobacterium abscessus	Sputum	Pul.N	non-sterile	No treatment
220	Khon Kaen	72	F	15.4	2012-10-05	Mycobacterium spp.	Sputum	Pul.N	non-sterile	Other drugs	Bronchiectasis
221	Nongbualamphu	41	F		2012-05-10	Rapidly growing Mycobacteria	Sputum	Pul.N	non-sterile	No treatment
222	Nongbualamphu				2012-08-27	Mycobacterium abscessus	Sputum	Pul.N	non-sterile	No treatment
223	Kalasin	71	F	17.78	2015-07-07	Mycobacterium intracellulare	Pus from wound swab	cutaneous	non-sterile	NTM regimen	1.Mycobacterium avium intracellulare infection of skin 2.Cutaneous mycobacterial infections	Yes	Tuberculosis, extrapulmonary,Osteomyelitis
224	Mahasarakham	75	F	20.78	2013-09-06	Mycobacterium intracellulare	Sputum	Pul.N	non-sterile	Other drugs
225	Mahasarakham				2013-09-06	Mycobacterium abscessus	Sputum	Pul.N	non-sterile	Other drugs
226	Mahasarakham				2013-09-06	Mycobacterium arupense strain AR30097	Sputum-2	Pul.N	non-sterile	Other drugs
227	Mahasarakham	85	M	22.58	2016-11-15	Mycobacterium spp.	Sputum	Pul.N	non-sterile	Other drugs
228	Surin	18	F	21.48	2013-06-12	Mycobacterium abscessus	Other source	Others(un)	non-sterile	NTM regimen	Infection due to Mycobacterium abscessus, Cutaneous mycobacterial infection, Disseminated mycobacterium abscessus infection	Yes	Obstruction of bile duct,Osteomyelitis,Localized enlarged lymph nodes,Thalassaemia trait,Hepatomegaly,Ascites,,Antiphospholipid syndrome,Systemic cryptococcosis,cerebrovascular accident
229	Surin				2013-06-20	Mycobacterium abscessus	Humerous-Right	cutaneous	non-sterile	NTM regimen	Infection due to Mycobacterium abscessus, Cutaneous mycobacterial infection, Disseminated mycobacterium abscessus infection
230	Khon Kaen	38	M		2012-12-18	Mycobacterium scrofulaceum	Sputum	Pul.N	non-sterile	No treatment
231	Roi Et	79	F	21.29	2014-02-13	Mycobacterium intracellulare	Sputum	Pul.N	non-sterile	Other drugs
232	Bangkok	53	M	23.62	2014-03-21	Mycobacterium kansasii,Mycobacterium intracellulare	Sputum	Pul.N	non-sterile	Other drugs
233	Loei	54	M		2013-10-15	Mycobacterium intracellulare	Sputum	Pul.N	non-sterile	No treatment
234	Khon Kaen	54	M		2013-06-16	Mycobacterium simiae,Mycobacterium intracellulare	Sputum	Pul.N	non-sterile	No treatment
235	Chaiyaphum	42	M	16.48	2014-11-14	Mycobacterium szulgai	Tracheal suction	Pul.N	non-sterile	Other drugs
236	Khon Kaen	37	F		2014-03-21	Mycobacterium abscessus	Pus from wound swab	cutaneous	non-sterile	No treatment
237	Khon Kaen	37	M	22.48	2016-06-02	Mycobacterium abscessus	Sputum	Pul.N	non-sterile	Other drugs
238	Loei	26	M		2013-04-20	Mycobacterium avium complex	Blood clot	Bl&BM	Sterile	No treatment		No	HIV,Inflammatory liver disease
239	Loei	24	F	19.94	2015-04-08	Mycobacterium fortuitum	sputum	Pul.N	non-sterile	Other drugs	Rapidly progressive glomerulonephritis, SLE glomerulonephritis syndrome, WHO class IV
240	Nongbualamphu	55	F	18.36	2013-08-08	Mycobacterium abscessus	Neck (TISSUE)	Others	Sterile	No treatment		Yes	Diabetes mellitus(DM),Kidney disease,Chronic viral hepatitis B,Systemic cryptococcosis
241	Khon Kaen	59	M	24.61	2015-10-12	Mycobacterium spp.	Sputum	Pul.N	non-sterile	Other drugs	Tuberculosis of pleura
242	Khon Kaen	40	F		2013-09-16	Mycobacterium abscessus	Pleural Fluid	Pul.S	Sterile	No treatment		No	HIV
243	Roi Et	69	M	14.17	2016-07-08	Mixed MTBC & M. scrofulaceum	Sputum	Pul.N	non-sterile	Other drugs
244	Khon Kaen	45	F	26.63	2015-04-20	Mycobacterium abscessus	Sputum	Pul.N	non-sterile	Other drugs	1.Essential hypertension, Chronic cough 2.Tuberculosis of lung\, confirmed by sputum microscopy with or without culture 3.Benign hypertension, Acute pharyngitis
245	Chaiyaphum	59	F	19.99	2014-03-06	Mycobacterium abscessus	Sputum	Pul.N	non-sterile	Other drugs	1.Bronchiectasis, Allergic rhinitis\, unspecified 2.Allergic rhinitis\, unspecified, Bronchiectasis
246	Chaiyaphum				2014-05-19	Mycobacterium abscessus	Sputum	Pul.N	non-sterile	Other drugs	1.Bronchiectasis, Allergic rhinitis\, unspecified 2.Allergic rhinitis\, unspecified, Bronchiectasis
247	Khon Kaen	39	F		2015-09-15	Mycobacterium intracellulare	Sputum-2	Pul.N	non-sterile	No treatment
248	Roi Et	59	F	21.78	2015-09-01	Mycobacterium avium complex	Sputum	Pul.N	non-sterile	Other drugs	Polymyositis, Systemic sclerosis
249	Roi Et	85	F	19.56	2016-08-25	Mycobacterium lentiflavum	Sputum	Pul.N	non-sterile	Other drugs	Chronic cough
250	Khon Kaen	44	M		2012-10-04	Mycobacterium gordonae	Sputum	Pul.N	non-sterile	No treatment
251	Nong Khai	57	M	25.71	2015-02-27	Mycobacterium intracellulare	Sputum	Pul.N	non-sterile	Other drugs	Chronic obstructive lung disease, Tuberculosis
252	Mahasarakham	59	M	19.54	2015-07-14	Mycobacterium avium complex	Bronchial wash	Pul.N	non-sterile	Other drugs
253	Khon Kaen	34	F	26.05	2013-12-25	Mycobacterium avium complex	BLOOD FOR TB	Bl&BM	Sterile	NTM regimen	Non-tuberculous mycobacterial pneumonia, Sweet's disease following infection	Yes	Diabetes mellitus(DM),Kidney disease,Sweet's syndrome,Benign tumor,Intracerebral haemorrhage,Epilepsy
254	Khon Kaen				2013-12-25	Mycobacterium abscessus	Lymphnode (PUS)	LN.S	Sterile	NTM regimen	Non-tuberculous mycobacterial pneumonia, Sweet's disease following infection
255	Khon Kaen				2014-02-13	Mycobacterium avium complex	Bronchoalveolar Lavage	Pul.N	non-sterile	NTM regimen	Non-tuberculous mycobacterial pneumonia, Sweet's disease following infection
256	Khon Kaen				2014-02-13	Mycobacterium avium complex	Bronchoalveolar Lavage	Pul.N	non-sterile	NTM regimen	Non-tuberculous mycobacterial pneumonia, Sweet's disease following infection
257	Mahasarakham	36	F	24.01	2016-09-22	Mycobacterium intracellulare	Sputum	Pul.N	non-sterile	Other drugs
258	Udonthani	37	F	22.34	2013-11-07	Mycobacterium spp.	Other source	Others(un)	non-sterile	Other drugs	Upper respiratory infection
259	Udonthani				2013-11-07	Mycobacterium spp.	Other source	Others(un)	non-sterile	Other drugs	Upper respiratory infection
261	Chaiyaphum				2012-01-30	Mycobacterium abscessus	Sputum	Pul.N	non-sterile	Other drugs
262	Chaiyaphum	58	M		2012-01-31	Mycobacterium abscessus	Lymphnode (PUS)	LN.S	Sterile	Other drugs		Yes	HIV,Eczema,shigellosis, liver diseases,Urinary tract infection,Langerhans cell histiocytosis
263	Chaiyaphum				2012-01-31	Rapidly growing Mycobacteria	Lymphnode (PUS)	LN.S	Sterile	Other drugs
264	Kalasin	40	F	25.08	2012-11-09	Mycobacterium spp.	Sputum	Pul.N	non-sterile	Other drugs
265	Khon Kaen	66	F		2016-10-11	Mycobacterium scrofulaceum	Sputum	Pul.N	non-sterile	No treatment
266	Udonthani	69	M	17.58	2016-10-29	Mycobacterium spp.	Sputum	Pul.N	non-sterile	Other drugs	Chronic obstructive lung disease
267	Yasothon	40	F	24.61	2016-02-19	Mycobacterium abscessus	Lymphnode (PUS)	LN.S	Sterile	No treatment		Yes	systemic lupus erythematosus (SLE),Erythema nodusum
268	Yasothon				2016-02-19	Mycobacterium spp.	Lymphnode(TISSUE)	LN.S	Sterile	No treatment
269	Sisaket	61	M	20.76	2016-09-26	Mycobacterium abscessus	Lymphnode (PUS)	LN.S	Sterile	No treatment		Yes	Kidney disease,Sweet's syndrome,Eczema,Cancer
270	Sisaket				2016-09-26	Mycobacterium abscessus	Lymphnode (PUS)	LN.S	Sterile	No treatment
271	Sisaket	29	F	19.65	2016-04-23	Mycobacterium intracellulare	Sputum	Pul.N	non-sterile	Other drugs	1.Abscess of lung with pneumonia
272	Khon Kaen	79	M		2014-06-22	Mycobacterium avium complex	Sputum	Pul.N	non-sterile	Other drugs	Tuberculosis of bones AND/OR joints
273	Khon Kaen	55	M		2013-11-08	Mycobacterium spp.	Sputum	Pul.N	non-sterile	No treatment
274	Loei	56	F	26.67	2013-08-02	Mycobacterium intracellulare	Sputum	Pul.N	non-sterile	Other drugs
275	Loei	58	F		2012-07-21	Mycobacterium abscessus	Pericardium (FLUID)	Others	Sterile	No treatment		No	No data
276	Amnatcharoen	54	F	25.45	2013-07-24	Mycobacterium intracellulare	Sputum	Pul.N	non-sterile	Other drugs
277	Mahasarakham	38	M	20.83	2014-12-11	Mycobacterium interjectum	Sputum	Pul.N	non-sterile	Other drugs	1.Symptomatic human immunodeficiency virus infection, Myocarditis due to infectious agent, Pleural effusion associated with pulmonary infection 2.Human immunodeficiency virus infection
278	Khon Kaen	64	M	18.51	2013-11-09	Mycobacterium intracellulare	Sputum	Pul.N	non-sterile	NTM regimen	Mycobacterial infection,Non-tuberculous mycobacterial pneumonia		Chronic pulmonary blastomycosis
279	Khon Kaen				2013-12-24	Mycobacterium intracellulare	Sputum	Pul.N	non-sterile	NTM regimen	Mycobacterial infection,Non-tuberculous mycobacterial pneumonia
280	Roi Et	93	F		2013-06-21	Mycobacterium intracellulare	Tracheal suction	Pul.N	non-sterile	No treatment
281	Roi Et				2013-06-24	Mycobacterium intracellulare	Sputum	Pul.N	non-sterile	No treatment
282	Nongbualamphu	53	M		2013-03-29	Mycobacterium avium complex	Sputum	Pul.N	non-sterile	No treatment
283	Roi Et	73	F		2014-02-17	Mycobacterium intracellulare	Sputum	Pul.N	non-sterile	No treatment
284	Khon Kaen	64	F		2013-11-07	Mycobacterium abscessus	Lymphnode (PUS)	LN.S	Sterile	No treatment		No	Hypertension(HT),Sweet's syndrome
285	Khon Kaen				2013-11-07	Rapidly growing Mycobacteria	Lymphnode (PUS)	LN.S	Sterile	No treatment
286	Khon Kaen	70	F	19.65	2016-02-18	Mycobacterium spp.	Sputum	Pul.N	non-sterile	Other drugs	Plantar fasciitis, Pulmonary tuberculosis
287	Udonthani	55	M	22.27	2012-09-20	Mycobacterium intracellulare	Sputum	Pul.N	non-sterile	Other drugs	Bronchiectasis
288	Roi Et	101	M		2012-07-18	Mycobacterium abscessus	Pleural Fluid -left	Pul.S	Sterile	No treatment		No	No data
289	Khon Kaen	69	M	18.59	2015-10-22	Mycobacterium spp.	Sputum	Pul.N	non-sterile	Other drugs
260	Khon Kaen	53	M		2014-04-25	Mycobacterium genavense	Sputum	Pul.N	non-sterile	No treatment
290	Khon Kaen	85	M		2012-02-02	Mycobacterium lentiflavum	Sputum	Pul.N	non-sterile	No treatment
291	Kalasin	38	F	28.34	2015-06-23	Mycobacterium abscessus,Mycobacterium fortuitum	Pericardium (FLUID)	Others	Sterile	No treatment		No	Diabetes mellitus(DM),Hypertension(HT),Thyroid,Kidney disease,systemic lupus erythematosus (SLE),chemotherapy,Melioidosis,Cardiomegaly,Disease of pericardium
292	Kalasin				2015-06-24	Mycobacterium fortuitum	Pleural fluid	Pul.S	Sterile	No treatment
293	Mahasarakham	57	F	17.58	2012-11-28	Mycobacterium abscessus	Lymphnode (PUS)	LN.S	Sterile	No treatment		Yes	Cancer,Myelodysplastic syndromes,Osteoporosis
294	Roi Et	51	F	21.78	2013-08-29	Mycobacterium palustre strain RGTB796	Sputum	Pul.N	non-sterile	Other drugs	1.Hypertensive disorder, Acquired renal artery stenosis, Transplant of kidney, End stage renal failure with renal transplant 2.Tuberculosis of lung\, confirmed by sputum microscopy with or without culture, End stage renal disease
295	Khon Kaen	75	M	20.52	2015-03-17	Mycobacterium fortuitum	Urine (MSU, Void)	urine	non-sterile	Other drugs	Hypertensive disorder, Chronic kidney disease stage 5
296	Chaiyaphum	51	M	19.43	2012-06-22	Mycobacterium abscessus	Sputum	Pul.N	non-sterile	Other drugs
297	Khon Kaen	76	M	22.04	2013-06-18	Mycobacterium abscessus	Sputum	Pul.N	non-sterile	Other drugs
298	Khon Kaen				2013-09-10	Mycobacterium abscessus	Sputum	Pul.N	non-sterile	Other drugs
299	Mahasarakham	35	M		2013-01-17	Mycobacterium simiae,Mycobacterium avium	Bronchial wash	Pul.N	non-sterile	No treatment
300	Khon Kaen	76	F		2014-06-23	Mycobacterium intracellulare	Tracheal suction	Pul.N	non-sterile	No treatment
301	Khon Kaen	68	F	29.49	2015-01-22	Mycobacterium fortuitum	Sputum	Pul.N	non-sterile	Other drugs
302	Khon Kaen	67	M		2016-03-17	Mycobacterium avium complex	Sputum	Pul.N	non-sterile	No treatment
303	Nakhonratchasima	55	M	19.23	2016-05-25	Mycobacterium abscessus	Lymphnode (Fluid)	LN.S	Sterile	No treatment		No	Cancer
304	Khon Kaen	55	F		2014-12-19	Mycobacterium abscessus	Sputum	Pul.N	non-sterile	No treatment
305	Kalasin	71	M	28.34	2014-06-10	Mycobacterium kansasii	Bronchial wash	Pul.N	non-sterile	Other drugs	Tuberculosis of lung\, bacteriologically and histologically negative
306	Khon Kaen	64	F		2016-07-11	Mycobacterium spp.	Other source	Others(un)	non-sterile	No treatment
307	Nong Khai	41	M		2013-09-07	Mycobacterium avium complex	Sputum	Pul.N	non-sterile	No treatment
308	Roi Et	70	M		2012-11-30	Mycobacterium spp.	Sputum	Pul.N	non-sterile	No treatment
309	Khon Kaen	27	F	26.73	2016-12-16	Mycobacterium spp.	Sputum	Pul.N	non-sterile	Other drugs
310	Khon Kaen	74	M		2013-03-28	Mycobacterium abscessus	Sputum	Pul.N	non-sterile	No treatment
311	Khon Kaen				2013-03-29	Mycobacterium chelonae	Sputum	Pul.N	non-sterile	No treatment
312	Khon Kaen	33	M		2012-02-14	Rapidly growing Mycobacteria	Groin-Right	cutaneous	non-sterile	No treatment
313	Nongbualamphu	58	F	27.2	2013-12-19	Mycobacterium abscessus	Tissue(site??)	unidentified tissue	Sterile	No treatment		Yes	Thyroid,Organ transplantation,Atrial septal defect,Pneumonia,Hypokalaemia,Allergic rhinitis,Acute bronchitis
314	Nongbualamphu				2013-12-19	Mycobacterium abscessus	Trachea (TISSUE)	Pul.S	Sterile	No treatment
315	Khon Kaen	57	M	24.8	2015-02-17	Mycobacterium gordonae,Mycobacterium fortuitum	Sputum	Pul.N	non-sterile	Other drugs
316	Khon Kaen	86	M		2014-06-11	Mycobacterium avium complex	Sputum	Pul.N	non-sterile	No treatment
317	Khon Kaen	52	F	25.35	2015-10-26	Mycobacterium avium complex	Sputum	Pul.N	non-sterile	Other drugs	1.Systemic lupus erythematosus, Essential hypertension
318	Khon Kaen	58	M	17.47	2013-07-17	Mycobacterium abscessus	Sputum	Pul.N	non-sterile	NTM regimen	Infection due to Mycobacterium abscessus,Pulmonary mycobacterial infection		Bronchiectasis,Tuberculosis of lung,Tuberculosis of bones and joints,Pyelonephritis,Allergic rhinitis
319	Roi Et	54	M	16.29	2014-05-16	Mycobacterium scrofulaceum	Sputum	Pul.N	non-sterile	Other drugs	Skin ulcer, Interstitial pulmonary diseases\, unspecified, Bronchiectasis, Systemic sclerosis
320	Mahasarakham	32	M	31.91	2016-06-22	Mycobacterium intracellulare	Neck-left	cutaneous	non-sterile	Other drugs	1.Mass of palatine tonsil, Malignant lymphoma of lymph nodes of head, face AND/OR neck 2.Urinary tract infectious disease 3.Tuberculosis of lung\, confirmed by sputum microscopy with or without culture
321	Chaiyaphum	20	M	27.92	2014-12-03	Mycobacterium spp.	Sputum	Pul.N	non-sterile	No treatment
322	Khon Kaen	79	M		2012-03-20	Mycobacterium intracellulare	Sputum	Pul.N	non-sterile	No treatment
323	Khon Kaen				2013-02-15	Mycobacterium intracellulare	Sputum	Pul.N	non-sterile	No treatment
324	Khon Kaen				2013-02-25	Mycobacterium avium complex	Sputum	Pul.N	non-sterile	No treatment
325	Khon Kaen				2013-03-11	Mycobacterium intracellulare	Sputum	Pul.N	non-sterile	No treatment
326	Roi Et	37	M		2014-02-03	Mycobacterium intracellulare	Sputum	Pul.N	non-sterile	No treatment
327	Mahasarakham	59	M		2013-05-19	Mycobacterium spp.	Pus (site ??)	Others(un)	non-sterile	No treatment
328	Nongbualamphu	37	M	17.96	2016-11-11	Mycobacterium abscessus	Lymphnode (PUS)	LN.S	Sterile	No treatment		Yes	No
329	Chaiyaphum	63	M	20.2	2016-09-22	Mycobacterium spp.	Sputum	Pul.N	non-sterile	Other drugs	Malignant tumour of nasopharynx
330	Mahasarakham	69	F		2013-10-02	Mycobacterium intracellulare	Sputum	Pul.N	non-sterile	No treatment
331	Roi Et	49	F	19.78	2016-09-15	Mycobacterium kansasii	Fluid(Blood)	Bl&BM	Sterile	NTM regimen	Infection due to Mycobacterium kansasii, Immunodeficiency disorder	Yes	Cancer
332	Roi Et				2016-09-17	Mycobacterium kansasii	Pleural Fluid	Pul.S	Sterile	NTM regimen	Infection due to Mycobacterium kansasii, Immunodeficiency disorder
333	Roi Et				2016-09-19	Mycobacterium kansasii	Lymphnode(TISSUE)	LN.S	Sterile	NTM regimen	Infection due to Mycobacterium kansasii, Immunodeficiency disorder
334	Roi Et				2016-09-19	Mycobacterium kansasii	Sputum	Pul.N	non-sterile	NTM regimen	Infection due to Mycobacterium kansasii, Immunodeficiency disorder
335	Roi Et				2016-11-17	Mycobacterium kansasii	Lymphnode (PUS)	LN.S	Sterile	NTM regimen	Infection due to Mycobacterium kansasii, Immunodeficiency disorder
336	Saraburi	73	M		2012-12-19	Mycobacterium scrofulaceum	Sputum	Pul.N	non-sterile	No treatment
337	Roi Et	54	F	24.22	2012-11-06	Mycobacterium abscessus	Lymphnode Cervical (PUS)	LN.S	Sterile	No treatment		Yes	Sweet's syndrome,chemotherapy,chemotherapy
338	Roi Et				2013-10-22	Mycobacterium abscessus	Lymphnode (Fluid)	LN.S	Sterile	No treatment
339	Sisaket	56	M		2012-02-27	Mycobacterium spp.	Sputum	Pul.N	non-sterile	No treatment
340	Roi Et	33	M	15.42	2014-03-03	Rapidly growing Mycobacteria	Sputum	Pul.N	non-sterile	No treatment
341	Nakhonphanom	37	F	25.56	2013-03-05	Mycobacterium kansasii	Sputum	Pul.N	non-sterile	Other drugs	Tuberculosis of lung\, confirmed by culture only
342	Nakhonphanom				2015-10-29	Mycobacterium abscessus	Sputum	Pul.N	non-sterile	Other drugs	Tuberculosis of lung\, confirmed by culture only
343	Amnatcharoen	77	M		2013-04-04	Mycobacterium abscessus	Arm - Right	cutaneous	non-sterile	No treatment
344	Khon Kaen	47	F	21.63	2014-04-23	Mycobacterium scrofulaceum	Sputum	Pul.N	non-sterile	Other drugs
345	Khon Kaen				2014-07-10	Mycobacterium intracellulare	Sputum	Pul.N	non-sterile	Other drugs
346	Khon Kaen	59	M		2014-01-06	Mycobacterium intracellulare	Sputum	Pul.N	non-sterile	No treatment
347	Udonthani	40	F	26.12	2014-05-12	Mycobacterium spp.	Nail	cutaneous	non-sterile	Other drugs
348	Khon Kaen	91	M	14.69	2016-05-31	Mycobacterium intracellulare	Tracheal suction	Pul.N	non-sterile	Other drugs	1.Chronic obstructive lung disease 2.Bacterial pneumonia
349	Khon Kaen				2016-06-22	Mycobacterium intracellulare	Sputum	Pul.N	non-sterile	Other drugs	1.Chronic obstructive lung disease 2.Bacterial pneumonia
350	Khon Kaen	30	M		2013-12-30	Mycobacterium avium complex,Mycobacterium fortuitum	Sputum	Pul.N	non-sterile	No treatment
351	Udonthani	54	F	22.49	2015-10-16	Mycobacterium avium complex	Sputum	Pul.N	non-sterile	No treatment
352	Yasothon	66	F	14.38	2016-07-25	Mycobacterium intracellulare	Sputum	Pul.N	non-sterile	NTM regimen			Pneumonia,Acute bronchitis
353	Khon Kaen	61	F	24.22	2013-09-03	Mycobacterium intracellulare	Sputum-2	Pul.N	non-sterile	Other drugs	Asthma, Chronic recurrent sinusitis
354	Khon Kaen	82	M	18.69	2016-09-23	Mix M. fortuitum&M. peregrinum	Blood-Hemoculture 2	Bl&BM	Sterile	No treatment		No	Rheumatic mitral stenosis
355	Chon Buri	26	F		2013-07-06	Mycobacterium spp.	EYE-Cornea-Right	eye	Sterile	No treatment		No	No
356	Loei	43	M	19.22	2016-02-16	Mycobacterium abscessus	Sputum	Pul.N	non-sterile	Other drugs	Disseminated cryptococcosis, Acute sclerodEtha renal crisis, Nosocomial pneumonia, Acute myocarditis associated with another disorder, Antibiotic induced pseudomembranous enterocolitis, Disseminated i
357	Nakhonphanom	68	M	20.83	2015-06-18	Mycobacterium fortuitum	Sputum	Pul.N	non-sterile	Other drugs	Calculus of common bile duct with chronic cholecystitis with obstruction
358	Sakhon Nakhon	35	F		2012-12-01	Mycobacterium spp.	Sputum	Pul.N	non-sterile	No treatment
359	Khon Kaen	40	F		2012-06-05	Rapidly growing Mycobacteria	Tracheal suction	Pul.N	non-sterile	No treatment
360	Khon Kaen	60	M	15.66	2015-12-17	Mycobacterium avium complex	Sputum	Pul.N	non-sterile	Other drugs	Bronchiectasis
361	Sakhon Nakhon	66	F	21.23	2016-07-02	Mycobacterium abscessus	Sputum	Pul.N	non-sterile	NTM regimen	Non-tuberculous mycobacterial pneumonia		Allergy,Tuberculosis of lung,Bronchiectasis,Allergic rhinitis
362	Sakhon Nakhon				2016-07-05	Mycobacterium abscessus	Sputum	Pul.N	non-sterile	NTM regimen	Non-tuberculous mycobacterial pneumonia
363	Sakhon Nakhon				2016-07-26	Mycobacterium abscessus	Sputum	Pul.N	non-sterile	NTM regimen	Non-tuberculous mycobacterial pneumonia
364	Sakhon Nakhon				2016-10-04	Mycobacterium abscessus	Sputum	Pul.N	non-sterile	NTM regimen	Non-tuberculous mycobacterial pneumonia
365	Surin	65	F	17.57	2015-08-06	Mycobacterium intracellulare	Sputum	Pul.N	non-sterile	Other drugs
366	Kalasin	42	F	20.71	2016-11-04	Mycobacterium abscessus	Tissue(site??)	unidentified tissue	Sterile	No treatment		Yes	No
367	Kalasin	50	F		2013-07-16	Mycobacterium avium complex	Bronchial wash	Pul.N	non-sterile	No treatment
368	Khon Kaen	37	F	18.67	2012-07-20	Mycobacterium chelonae	Lymphnode (PUS)	LN.S	Sterile	No treatment		No	HIV,Kidney disease
369	Roi Et	57	F	23.44	2012-12-01	Mycobacterium mucogenicum	Sputum	Pul.N	non-sterile	Other drugs
370	Nongbualamphu	37	F	21.37	2012-07-19	Rapidly growing Mycobacteria	Sputum	Pul.N	non-sterile	NTM regimen	Non-tuberculous mycobacterial pneumonia		Tuberculosis of lung,Bronchiectasis
371	Nongbualamphu				2012-11-14	Mycobacterium abscessus	Sputum	Pul.N	non-sterile	NTM regimen	Non-tuberculous mycobacterial pneumonia
372	Nongbualamphu				2013-04-09	Mycobacterium abscessus	Sputum	Pul.N	non-sterile	NTM regimen	Non-tuberculous mycobacterial pneumonia
373	Nongbualamphu				2013-06-25	Mycobacterium abscessus	Sputum	Pul.N	non-sterile	NTM regimen	Non-tuberculous mycobacterial pneumonia
374	Roi Et	25	F		2013-03-18	Mycobacterium abscessus	Lymphnode (Fluid)	LN.S	Sterile	No treatment		No	Osteomyelitis,Pustulosis palmaris et plantaris
375	Roi Et				2013-03-18	Mycobacterium abscessus	Lymphnode (Fluid)	LN.S	Sterile	No treatment
376	Khon Kaen	84	M		2013-03-20	Mycobacterium avium complex	Sputum	Pul.N	non-sterile	No treatment
377	Khon Kaen	56	F	25.84	2016-01-22	Mycobacterium spp.	Pus from wound swab	cutaneous	non-sterile	NTM regimen	Cutaneous infectious disease due to Mycobacteria		Eczema,Cancer,Chondromalacia patella
378	Khon Kaen	55	M		2014-12-23	Mycobacterium lentiflavum	Sputum	Pul.N	non-sterile	No treatment
379	Yasothon	49	M	19.49	2014-09-18	Mycobacterium intracellulare	Fluid (site ??)	Others(un)	Sterile	NTM regimen	Disseminated atypical mycobacterial infection	Yes	Benign tumor
380	Yasothon				2014-11-18	Mycobacterium intracellulare	Nasal cavity (Pus)	Pul.N	non-sterile	NTM regimen	Disseminated atypical mycobacterial infection
381	Yasothon				2014-11-18	Mycobacterium intracellulare	Cheeks -Right	cutaneous	non-sterile	NTM regimen	Disseminated atypical mycobacterial infection
382	Yasothon				2015-02-16	Mycobacterium intracellulare,Mycobacterium scrofulaceum	Nasal Cavity-left(SWAB)	Pul.N	non-sterile	NTM regimen	Disseminated atypical mycobacterial infection
383	Yasothon				2015-03-20	Mycobacterium intracellulare	Fluid (site ??)	Others(un)	Sterile	NTM regimen	Disseminated atypical mycobacterial infection
384	Yasothon				2015-03-20	Mycobacterium intracellulare	Pus from wound swab	cutaneous	non-sterile	NTM regimen	Disseminated atypical mycobacterial infection
385	Chaiyaphum	85	M	20.76	2013-10-01	Mycobacterium spp.	Sputum	Pul.N	non-sterile	Other drugs
386	Chaiyaphum	48	M	23.21	2014-09-08	Mycobacterium avium complex	Bone Marrow (PUS)	Bl&BM	Sterile	No treatment		No	HIV
387	Khon Kaen	33	F	21.37	2014-10-10	Mycobacterium intracellulare,Mycobacterium fortuitum	Sputum	Pul.N	non-sterile	Other drugs
388	Khon Kaen	61	F	22.31	2015-07-25	Mycobacterium intracellulare	Sputum	Pul.N	non-sterile	NTM regimen	Non-tuberculous mycobacterial pneumonia		Acute pharyngitis,Tuberculosis of lung,Urinary tract infectious disease
389	Khon Kaen	64	F	16.02	2015-02-11	Mycobacterium abscessus	Sputum	Pul.N	non-sterile	Other drugs
390	Roi Et	75	F	21.29	2014-03-03	Mycobacterium abscessus	Sputum	Pul.N	non-sterile	NTM regimen	Non-tuberculous mycobacterial pneumonia		Seropositive Rheumatoid arthritis
391	Khon Kaen	54	F		2013-05-27	Rapidly growing Mycobacteria	Pus (site ??)	Others(un)	non-sterile	No treatment
392	Mukdahan	62	F	25.33	2015-12-17	Mycobacterium fortuitum	Bronchial wash	Pul.N	non-sterile	Other drugs
393	Udonthani	55	F	22.81	2014-01-28	Mycobacterium abscessus	Lymphnode(TISSUE)	LN.S	Sterile	No treatment		Yes	Hypertension(HT),Sweet's syndrome,Benign tumor,Acute bronchitis,Pyoderma,Cerebrovascular disease
394	Mahasarakham	57	F	18.28	2016-07-04	Mycobacterium fortuitum	Sputum	Pul.N	non-sterile	Other drugs	Bronchiectasis
395	Mahasarakham				2016-08-19	Mycobacterium gordonae	Sputum	Pul.N	non-sterile	Other drugs	Bronchiectasis
396	Mahasarakham				2016-10-14	Mycobacterium gordonae	Sputum	Pul.N	non-sterile	Other drugs	Bronchiectasis
397	Roi Et	74	M	16.02	2016-06-06	Mycobacterium spp.	Sputum	Pul.N	non-sterile	Other drugs	Acute diarrhoea, Hypovolaemic shock
398	Khon Kaen	64	M		2016-09-10	Mycobacterium scrofulaceum	KNEE - Right	Bone&joint	Sterile	No treatment		No	No data
399	Chaiyaphum	55	F		2012-09-26	Mycobacterium scrofulaceum	Sputum	Pul.N	non-sterile	No treatment
400	Sing Buri	92	F	21.88	2015-07-20	Mycobacterium intracellulare	Sputum	Pul.N	non-sterile	Other drugs	Tuberculosis of lung\, bacteriologically and histologically negative
401	Chaiyaphum	59	M	24.51	2016-12-23	Mycobacterium spp.	Sputum	Pul.N	non-sterile	Other drugs
402	Buengkan	70	F	21.18	2016-08-30	Mycobacterium spp.	Sputum	Pul.N	non-sterile	Other drugs	General medical examination
403	Bangkok	33	M	15.84	2014-05-27	Mycobacterium avium complex	Bone Marrow (PUS)	Bl&BM	Sterile	No treatment		No	HIV,Cancer,Inflammatory liver disease,Late syphilis,Kaposi's sarcoma
404	Mahasarakham	58	M	27.97	2015-02-25	Mycobacterium spp.	Urine (MSU, Void)	urine	non-sterile	Other drugs	Chronic kidney disease stage 4
405	Khon Kaen	55	F	22.38	2015-04-29	Mycobacterium spp.	Sputum	Pul.N	non-sterile	NTM regimen	Non-tuberculous mycobacterial pneumonia		Bronchiectasis
406	Khon Kaen				2015-06-10	Mycobacterium intracellulare	Sputum	Pul.N	non-sterile	NTM regimen	Non-tuberculous mycobacterial pneumonia
407	Khon Kaen				2015-07-08	Mycobacterium intracellulare	Sputum	Pul.N	non-sterile	NTM regimen	Non-tuberculous mycobacterial pneumonia
408	Khon Kaen				2015-08-05	Mycobacterium intracellulare	Sputum	Pul.N	non-sterile	NTM regimen	Non-tuberculous mycobacterial pneumonia
409	Khon Kaen				2015-11-24	Mycobacterium abscessus	Sputum	Pul.N	non-sterile	NTM regimen	Non-tuberculous mycobacterial pneumonia
410	Khon Kaen				2016-03-03	Mycobacterium spp.	Sputum	Pul.N	non-sterile	NTM regimen	Non-tuberculous mycobacterial pneumonia
411	Khon Kaen				2016-06-22	Mycobacterium spp.	Sputum	Pul.N	non-sterile	NTM regimen	Non-tuberculous mycobacterial pneumonia
412	Khon Kaen				2016-08-08	Mycobacterium malmoense	Sputum	Pul.N	non-sterile	NTM regimen	Non-tuberculous mycobacterial pneumonia
413	Khon Kaen				2016-08-08	Mycobacterium kansasii	Sputum	Pul.N	non-sterile	NTM regimen	Non-tuberculous mycobacterial pneumonia
414	Khon Kaen	74	F	21.33	2013-01-29	Mycobacterium abscessus	Sputum	Pul.N	non-sterile	Other drugs	1.Diabetes with peripheral circulatory disorders, Infected ulcer of skin, Hyperglycinemia 2.Contracture of joint of multiple sites, Myocardial infarction, Type 2 diabetes mellitus, Senile dementia with paranoia
415	Ubonratchathani	49	M	25.88	2014-03-07	Mycobacterium abscessus	EYE-Cornea (PUS)	eye	Sterile	No treatment		No	Organ transplantation
416	Ubonratchathani				2014-03-07	Mycobacterium abscessus	EYE-Cornea-Right	eye	Sterile	No treatment
417	Sakhon Nakhon	30	F	24.77	2015-03-24	Mycobacterium avium complex	Pus (site ??)	Others(un)	non-sterile	Other drugs	Systemic lupus erythematosus, Glomerular disorders in systemic connective tissue disorders
418	Roi Et	52	M		2013-12-02	Mycobacterium spp.	Sputum	Pul.N	non-sterile	No treatment
419	Chaiyaphum	46	F	21.39	2012-04-03	Rapidly growing Mycobacteria	Sputum	Pul.N	non-sterile	Other drugs
420	Roi Et	43	F	17.78	2014-12-03	Mycobacterium intracellulare	Gluteal (Pus)	cutaneous	non-sterile	NTM regimen	Infection due to other mycobacteria	Yes	Cancer
421	Roi Et				2014-12-04	Mycobacterium intracellulare	Bone Marrow (PUS)	Bl&BM	Sterile	NTM regimen	Infection due to other mycobacteria
422	Roi Et				2014-12-11	Mycobacterium intracellulare	Sputum	Pul.N	non-sterile	NTM regimen	Infection due to other mycobacteria
423	Khon Kaen	77	F		2014-03-06	Mycobacterium abscessus	Sputum	Pul.N	non-sterile	Other drugs	Bronchiectasis
424	Khon Kaen	59	F	20.29	2014-06-03	Mycobacterium asiaticum	Bronchial wash	Pul.N	non-sterile	Other drugs	Tuberculosis of lung\, bacteriologically and histologically negative
425	Udonthani	66	M	16.38	2014-07-02	Mycobacterium genavense	Sputum	Pul.N	non-sterile	Other drugs
426	Khon Kaen	87	F	25.02	2015-12-27	Mycobacterium avium complex	Sputum	Pul.N	non-sterile	Other drugs	Hypothyroidism, Acute bronchitis
427	Mahasarakham	68	F	31.11	2016-06-30	Mycobacterium spp.	Sputum	Pul.N	non-sterile	Other drugs	Bronchiectasis
428	Sisaket	67	M	18.67	2016-05-06	Mycobacterium spp.	Sputum	Pul.N	non-sterile	Other drugs	1.Primary tuberculosis, Malignant tumor of hypopharynx
429	Mahasarakham	52	M	25.35	2013-01-09	Mycobacterium spp.	Lymphnode Cervical (PUS)	LN.S	Sterile	No treatment		Yes	Kidney disease, Chronic arthritis,Histoplasmosis
430	Mahasarakham				2014-12-17	Mycobacterium szulgai	KNEE - Fluid-Right	Bone&joint	Sterile	No treatment
431	Mahasarakham	86	M		2014-02-27	Mycobacterium intracellulare	Sputum	Pul.N	non-sterile	No treatment
432	Udonthani	51	F	19.05	2014-05-22	Mycobacterium abscessus	Sputum	Pul.N	non-sterile	NTM regimen	Non-tuberculous mycobacterial pneumonia		Hypertension,Asthma,Bronchiectasis,Allergic rhinitis,Acute sinusitis,Chronic urticaria
433	Udonthani				2015-09-23	Mycobacterium spp.	Sputum	Pul.N	non-sterile	NTM regimen	Non-tuberculous mycobacterial pneumonia
434	Udonthani				2016-02-12	Mycobacterium intracellulare	Sputum	Pul.N	non-sterile	NTM regimen	Non-tuberculous mycobacterial pneumonia
435	Khon Kaen	59	F	16.46	2012-12-18	Mycobacterium scrofulaceum	Sputum	Pul.N	non-sterile	NTM regimen	Non-tuberculous mycobacterial pneumonia		Bronchiectasis
436	Khon Kaen				2012-12-19	Mycobacterium intracellulare	Sputum	Pul.N	non-sterile	NTM regimen	Non-tuberculous mycobacterial pneumonia
437	Khon Kaen				2013-03-20	Mycobacterium intracellulare	Sputum	Pul.N	non-sterile	NTM regimen	Non-tuberculous mycobacterial pneumonia
438	Khon Kaen				2013-05-28	Mycobacterium intracellulare	Sputum	Pul.N	non-sterile	NTM regimen	Non-tuberculous mycobacterial pneumonia
439	Khon Kaen				2014-02-24	Mycobacterium intracellulare	Sputum	Pul.N	non-sterile	NTM regimen	Non-tuberculous mycobacterial pneumonia
440	Khon Kaen				2014-05-14	Mycobacterium intracellulare	Sputum	Pul.N	non-sterile	NTM regimen	Non-tuberculous mycobacterial pneumonia
441	Khon Kaen				2014-07-29	Mycobacterium intracellulare	Sputum	Pul.N	non-sterile	NTM regimen	Non-tuberculous mycobacterial pneumonia
442	Khon Kaen				2014-11-21	Mycobacterium intracellulare	Sputum	Pul.N	non-sterile	NTM regimen	Non-tuberculous mycobacterial pneumonia
443	Khon Kaen				2015-02-10	Mycobacterium intracellulare	Sputum	Pul.N	non-sterile	NTM regimen	Non-tuberculous mycobacterial pneumonia
444	Khon Kaen				2015-04-30	Mycobacterium spp.	Sputum	Pul.N	non-sterile	NTM regimen	Non-tuberculous mycobacterial pneumonia
445	Khon Kaen				2015-07-22	Mycobacterium intracellulare	Sputum	Pul.N	non-sterile	NTM regimen	Non-tuberculous mycobacterial pneumonia
446	Khon Kaen				2016-01-14	Mycobacterium intracellulare	Sputum	Pul.N	non-sterile	NTM regimen	Non-tuberculous mycobacterial pneumonia
447	Loei	40	F		2013-10-15	Mycobacterium simiae	Buttock -Right	cutaneous	non-sterile	No treatment
448	Khon Kaen	61	F	32.05	2015-11-21	Rapidly Growing Mycobacteria	Breast (SWAB)	cutaneous	non-sterile	Other drugs	1.Ductal carcinoma in situ, solid type 2.Carcinoma of breast
449	Sakhon Nakhon	21	M	22.51	2015-03-02	Mycobacterium intracellulare	Sputum	Pul.N	non-sterile	Other drugs	Tuberculosis
450	Sakhon Nakhon	51	F	20.5	2014-03-15	Mycobacterium abscessus	tissue	unidentified tissue	Sterile	Other drugs		No	Osteoarthritis
451	Sakhon Nakhon				2014-03-15	Mycobacterium abscessus	Thumb-Right (Pus)	cutaneous	non-sterile	Other drugs
452	Sakhon Nakhon				2014-03-15	Mycobacterium abscessus	Thumb-Right (Pus)	cutaneous	non-sterile	Other drugs
453	Khon Kaen	43	M	23.24	2014-07-04	Mycobacterium avium complex	Sputum	Pul.N	non-sterile	NTM regimen	1.Non-tuberculous mycobacterial pneumonia 2.Pulmonary Mycobacterium avium complex infection		Acute sinusitis
454	Khon Kaen				2014-12-15	Mycobacterium avium complex	Sputum	Pul.N	non-sterile	NTM regimen	1.Non-tuberculous mycobacterial pneumonia 2.Pulmonary Mycobacterium avium complex infection
455	Khon Kaen				2015-02-20	Mycobacterium avium complex	Sputum	Pul.N	non-sterile	NTM regimen	1.Non-tuberculous mycobacterial pneumonia 2.Pulmonary Mycobacterium avium complex infection
456	Mahasarakham	56	F	18.76	2014-05-10	Mycobacterium spp.	Sputum	Pul.N	non-sterile	NTM regimen	Non-tuberculous mycobacterial pneumonia		Acute pharyngitis
457	Mahasarakham				2015-05-06	Mycobacterium spp.	Sputum	Pul.N	non-sterile	NTM regimen	Non-tuberculous mycobacterial pneumonia
458	Mahasarakham				2016-05-25	Mycobacterium spp.	Sputum	Pul.N	non-sterile	NTM regimen	Non-tuberculous mycobacterial pneumonia
459	Sakhon Nakhon				2012-07-05	Mycobacterium avium complex	Sputum	Pul.N	non-sterile	No data available
460	Sakhon Nakhon	23	M		2012-07-10	Mycobacterium avium complex	Lymphnode (Fluid)	LN.S	Sterile	No data available		No	HIV
461	Nong Khai	44	M		2012-07-03	Mycobacterium abscessus	Sputum	Pul.N	non-sterile	No treatment
462	Mahasarakham	78	M		2014-11-20	Mycobacterium marinum	Sputum	Pul.N	non-sterile	No treatment
463	Nakhonratchasima	65	F		2012-09-14	Mycobacterium scrofulaceum	Sputum	Pul.N	non-sterile	No treatment
464	Mahasarakham	33	F	14.79	2014-09-24	Mycobacterium intracellulare	Sputum	Pul.N	non-sterile	Other drugs	Progressive outer retinal necrosis
465	Udonthani	57	M		2012-11-08	Mycobacterium abscessus	Blood-Hemoculture 1	Bl&BM	Sterile	No treatment		No	No data
466	Udonthani				2012-11-16	Mycobacterium abscessus	BLOOD FOR TB	Bl&BM	Sterile	No treatment			No data
467	Kalasin	33	M	24.86	2015-07-08	Mycobacterium abscessus	Sputum	Pul.N	non-sterile	NTM regimen	Non-tuberculous mycobacterial pneumonia		Allergic rhinitis
468	Kalasin				2015-10-27	Mycobacterium gordonae	Sputum	Pul.N	non-sterile	NTM regimen	Non-tuberculous mycobacterial pneumonia
469	Kalasin				2016-03-03	Mycobacterium abscessus	Sputum	Pul.N	non-sterile	NTM regimen	Non-tuberculous mycobacterial pneumonia
470	Kalasin				/3/2015	Mycobacterium spp.	Sputum	Pul.N	non-sterile	NTM regimen	Non-tuberculous mycobacterial pneumonia
471	Khon Kaen	75	M	18.65	2016-05-08	Mycobacterium intracellulare	Sputum	Pul.N	non-sterile	Other drugs	Benign essential hypertension, Type 2 diabetes mellitus, Dyslipidemia, Acute pharyngitis
472	Khon Kaen	47	M	21.6	2012-01-16	Rapidly growing Mycobacteria	Lymphnode Cervical (PUS)	LN.S	Sterile	No treatment		Yes	chemotherapy
473	Khon Kaen	56	M	32.99	2014-09-26	Mycobacterium avium complex	Sputum	Pul.N	non-sterile	Other drugs
474	Nakhonphanom	58	F	17.52	2016-05-21	Mycobacterium fortuitum	Sputum	Pul.N	non-sterile	Other drugs	Pulmonary tuberculosis
475	Khon Kaen	41	F	27.15	2012-03-14	Mycobacterium spp.	Sputum	Pul.N	non-sterile	Other drugs	Pharyngitis
476	Nakhonratchasima	68	F	28.89	2015-02-27	Mycobacterium fortuitum	Leg-Right	cutaneous	non-sterile	NTM regimen	Mycobacteriosis		Periodontal disease,Chronic osteomyelitis of the tibia
477	Nakhonratchasima				2015-04-03	Mycobacterium fortuitum	Leg (PUS)	cutaneous	non-sterile	NTM regimen	Mycobacteriosis
478	Khon Kaen	84	M		2013-10-20	Mycobacterium abscessus	Sputum	Pul.N	non-sterile	No treatment
479	Khon Kaen	47	M		2012-05-25	Mycobacterium avium	Blood-Hemoculture	Bl&BM	Sterile	No data available		No	No data
480	Khon Kaen				2012-05-31	Mycobacterium spp.	Stool	GI	non-sterile	No data available			No data
481	Kalasin	73	F		2012-10-05	Mycobacterium spp.	Sputum	Pul.N	non-sterile	Other drugs
482	Chaiyaphum	69	F		2014-03-24	Mycobacterium fortuitum	Sputum	Pul.N	non-sterile	No treatment
483	Mahasarakham	54	F	19.47	2014-04-02	Mycobacterium intracellulare	Sputum	Pul.N	non-sterile	Other drugs	Seropositive Rheumatoid arthritis\, unspecified Multiple sites, Chronic kidney disease, stage 5, Anaemia in other chronic diseases classified elsewhere, Gastrooesophageal reflux disease
484	Mahasarakham	65	M		2012-01-23	Mycobacterium abscessus	Blood-Hemoculture	Bl&BM	Sterile	No treatment		Yes	No data
485	Mahasarakham				2012-05-08	Rapidly growing Mycobacteria	Blood-Hemoculture 2	Bl&BM	Sterile	No treatment			No data
486	Mahasarakham				2012-05-08	Rapidly growing Mycobacteria	Blood-Hemoculture 1	Bl&BM	Sterile	No treatment			No data
487	Mahasarakham				2012-05-08	Rapidly growing Mycobacteria	Blood-Hemoculture 2	Bl&BM	Sterile	No treatment			No data
488	Mahasarakham				2012-05-08	Rapidly growing Mycobacteria	Blood-Hemoculture 2	Bl&BM	Sterile	No treatment			No data
489	Mahasarakham				2012-05-11	Mycobacterium abscessus	Bone Marrow (PUS)	Bl&BM	Sterile	No treatment			No data
490	Khon Kaen	61	F	21.36	2015-02-12	Mycobacterium abscessus	Sputum	Pul.N	non-sterile	NTM regimen	Non-tuberculous mycobacterial pneumonia		Dermatophytosis
491	Khon Kaen				2015-08-17	Mycobacterium abscessus	Sputum	Pul.N	non-sterile	NTM regimen	Non-tuberculous mycobacterial pneumonia
492	Khon Kaen				2016-01-14	Mycobacterium abscessus	Sputum	Pul.N	non-sterile	NTM regimen	Non-tuberculous mycobacterial pneumonia
493	Phichit	59	F		2013-01-23	Mycobacterium spp.	Tracheal suction	Pul.N	non-sterile	No treatment
494	Mahasarakham	40	M		2012-02-10	Rapidly growing Mycobacteria	Sputum	Pul.N	non-sterile	No treatment
495	Khon Kaen	20	M		2016-08-24	Mycobacterium intracellulare	Other source	Others(un)	non-sterile	No treatment
496	Yasothon	34	M	25.1	2013-12-04	Mycobacterium abscessus	Sputum	Pul.N	non-sterile	NTM regimen	Mycobacteriosis	Yes	Cancer ,Miliary tuberculosis,Disseminated cryptococcosis,Osseous cryptococcosis
497	Nongbualamphu	34	M	17.82	2014-02-05	Mycobacterium fortuitum	Sputum	Pul.N	non-sterile	Other drugs
498	Mahasarakham	48	M		2013-07-03	Mycobacterium abscessus	Sputum	Pul.N	non-sterile	No treatment
499	Khon Kaen	45	F		2014-07-08	Mycobacterium intracellulare	Bronchoalveolar Lavage	Pul.N	non-sterile	No treatment
500	Khon Kaen	88	F		2012-07-10	Mycobacterium intracellulare	Sputum	Pul.N	non-sterile	No treatment
501	Udonthani	64	F		2012-09-20	Rapidly growing Mycobacteria	Sputum	Pul.N	non-sterile	No treatment
502	Khon Kaen	72	F		2012-05-29	Mycobacterium abscessus	Lymphnode Cervical (PUS)	LN.S	Sterile	No treatment		No	No data
503	Khon Kaen	62	M	17.6	2016-01-22	Mycobacterium gordonae	tissue from wound	cutaneous	non-sterile	Other drugs	Chronic obstructive pulmonary disease with acute lower respiratory infection, Malignant neoplasm of rectum, Suture of wound of coxofemoral joint capsule
504	Mahasarakham	48	M	19.38	2016-03-30	Mycobacterium avium complex	Sputum	Pul.N	non-sterile	Other drugs	Systemic sclerosis, diffuse
505	Mahasarakham	64	M	26.81	2016-01-14	Mycobacterium intracellulare	Clavicle-Right	Bone&joint	Sterile	No treatment		No	Hypertension(HT),Benign tumor,Dyslipidemia
506	Phetchabun	60	M		2013-11-05	Mycobacterium fortuitum,Mycobacterium peregrinum	Blood-Hemoculture 1	Bl&BM	Sterile	No treatment		No	Cancer,chemotherapy,Chronic viral hepatitis C
507	Khon Kaen	75	M	17.42	2013-10-11	Mycobacterium avium complex	Sputum	Pul.N	non-sterile	Other drugs
508	Roi Et	53	M		2012-07-06	Mycobacterium spp.	Sputum	Pul.N	non-sterile	No treatment
509	Khon Kaen	50	M	21.8	2016-07-25	Mycobacterium scrofulaceum	Pus (site ??)	Others(un)	non-sterile	NTM regimen	Infection due to Mycobacterium scrofulaceum	Yes	Acute lymphadenitis,Secondary immune deficiency disorder
510	Khon Kaen				2016-07-29	Mycobacterium scrofulaceum	Pus from wound swab	cutaneous	non-sterile	NTM regimen	Infection due to Mycobacterium scrofulaceum
511	Khon Kaen				2016-10-16	Mycobacterium scrofulaceum	sputum	Pul.N	non-sterile	NTM regimen	Infection due to Mycobacterium scrofulaceum
512	Mahasarakham	68	F	23.47	2016-11-17	Mycobacterium abscessus	sputum	Pul.N	non-sterile	Other drugs
513	Khon Kaen	48	F	17.51	2012-08-07	Mycobacterium abscessus	Sputum	Pul.N	non-sterile	NTM regimen	Non-tuberculous mycobacterial pneumonia	Yes	Organ transplantation,Obstruction of bile duct,Allergic rhinitis
514	Khon Kaen				2013-01-09	Mycobacterium abscessus	Lymphnode (PUS)	LN.S	Sterile	NTM regimen	Non-tuberculous mycobacterial pneumonia
515	Khon Kaen				2013-01-11	Mycobacterium abscessus	Sputum	Pul.N	non-sterile	NTM regimen	Non-tuberculous mycobacterial pneumonia
516	Khon Kaen				2013-04-10	Mycobacterium chelonae	Sputum	Pul.N	non-sterile	NTM regimen	Non-tuberculous mycobacterial pneumonia
517	Khon Kaen				2013-07-19	Mycobacterium abscessus	Lymphnode (Fluid)	LN.S	Sterile	NTM regimen	Non-tuberculous mycobacterial pneumonia
518	Khon Kaen	74	M		2013-02-23	Mycobacterium szulgai	Sputum	Pul.N	non-sterile	No treatment
519	Khon Kaen	60	F	17.94	2013-11-06	Mycobacterium avium complex	Sputum	Pul.N	non-sterile	Other drugs
520	Roi Et	64	F		2012-09-03	Mycobacterium spp.	Sputum	Pul.N	non-sterile	No treatment
521	Khon Kaen	62	F	21.64	2016-08-25	Mycobacterium abscessus	Tissue(site??)	unidentified tissue	Sterile	No treatment		Yes	Thyroid,Eczema,Benign tumor
522	Khon Kaen				2016-10-16	Rapidly growing Mycobacteria	Lymphnode (PUS)	LN.S	Sterile	No treatment
523	Sakhon Nakhon	24	M		2013-08-18	Rapidly growing Mycobacteria	Rectal Swab - Stool	GI	non-sterile	No treatment
524	Sakhon Nakhon	48	M		2014-04-10	Mycobacterium lentiflavum	Sputum	Pul.N	non-sterile	No treatment
525	Khon Kaen	25	M		2015-08-18	Mycobacterium intracellulare,Mycobacterium avium	Bronchial wash	Pul.N	non-sterile	No treatment
526	Khon Kaen	65	M	22.12	2016-09-23	Mycobacterium scrofulaceum	Sputum	Pul.N	non-sterile	Other drugs	Tuberculosis of lung, bacteriologically and histologically negative
527	Sakhon Nakhon	88	F		2013-03-11	Mycobacterium kansasii	Sputum	Pul.N	non-sterile	No treatment
528	Sakhon Nakhon				2013-03-12	Mycobacterium kansasii	Sputum	Pul.N	non-sterile	No treatment
529	Kalasin	43	F	24.8	2012-07-31	Mycobacterium abscessus	Lymphnode Cervical (PUS)	LN.S	Sterile	No treatment		Yes	Bronchitis
530	Kalasin	54	M	34.81	2013-08-27	Mycobacterium abscessus	Lymphnode(TISSUE)	LN.S	Sterile	No treatment		No	Hypertension(HT),Cancer,head and neck,Pustulosis palmaris et plantaris,Dyslipidemia
531	Khon Kaen	33	F		2012-04-05	Rapidly growing Mycobacteria	Tissue(site??)	unidentified tissue	Sterile	No treatment		No	No
532	Khon Kaen	49	F	17.42	2012-02-27	Mycobacterium gordonae	Sputum	Pul.N	non-sterile	NTM regimen	Mycobacteriosis		Bronchiectasis,Asthma,Allergic rhinitis
533	Khon Kaen				2012-06-21	Mycobacterium intracellulare	Sputum	Pul.N	non-sterile	NTM regimen	Mycobacteriosis
534	Khon Kaen				2015-03-19	Mycobacterium avium complex	Sputum	Pul.N	non-sterile	NTM regimen	Mycobacteriosis
535	Khon Kaen	59	F		2016-01-05	Mycobacterium gordonae	Sputum	Pul.N	non-sterile	No treatment
536	Mahasarakham	71	M	18.37	2015-06-22	Mycobacterium abscessus	Sputum	Pul.N	non-sterile	Other drugs	1.Tuberculosis of lung, confirmed by sputum microscopy with or without culture 2.Bronchiectasis, Sequelae of respiratory and unspecified tuberculosis
537	Mahasarakham				2015-08-17	Mycobacterium abscessus	Sputum	Pul.N	non-sterile	Other drugs	1.Tuberculosis of lung, confirmed by sputum microscopy with or without culture 2.Bronchiectasis, Sequelae of respiratory and unspecified tuberculosis
538	Mahasarakham				2016-05-23	Mycobacterium abscessus	Sputum	Pul.N	non-sterile	Other drugs	1.Tuberculosis of lung, confirmed by sputum microscopy with or without culture 2.Bronchiectasis, Sequelae of respiratory and unspecified tuberculosis
539	Mahasarakham				2016-08-01	Mycobacterium abscessus	Sputum	Pul.N	non-sterile	Other drugs	1.Tuberculosis of lung, confirmed by sputum microscopy with or without culture 2.Bronchiectasis, Sequelae of respiratory and unspecified tuberculosis
540	Mahasarakham				2016-08-01	Mix M. Lentiflavum&M.simiae	Sputum	Pul.N	non-sterile	Other drugs	1.Tuberculosis of lung, confirmed by sputum microscopy with or without culture 2.Bronchiectasis, Sequelae of respiratory and unspecified tuberculosis
541	Khon Kaen	56	M	23.11	2013-01-23	Mycobacterium intracellulare,Mycobacterium simiae	Sputum	Pul.N	non-sterile	Other drugs
542	Roi Et	41	F	22.19	2012-02-22	Rapidly growing Mycobacteria	Skin	cutaneous	non-sterile	Other drugs
543	Roi Et				2012-02-22	Rapidly growing Mycobacteria	Skin	cutaneous	non-sterile	Other drugs
544	Mahasarakham	18	F	25.39	2014-07-30	Mycobacterium genavense	Sputum	Pul.N	non-sterile	Other drugs
545	Khon Kaen	34	M		2013-05-31	Mycobacterium simiae,Mycobacterium avium complex	Sputum	Pul.N	non-sterile	Other drugs	Asymptomatic bacteriuria, Acute transverse myelitis, Hypertensive disorder, Paraplegia with neurogenic bladder
546	Mahasarakham	59	F		2013-05-04	Mycobacterium avium complex,Mycobacterium intracellulare,Mycobacterium mucogenicum	Sputum	Pul.N	non-sterile	No treatment
547	Khon Kaen	50	M		2014-02-10	Mycobacterium avium complex	Sputum	Pul.N	non-sterile	No treatment
548	Burirum	46	F	24.56	2015-12-07	Mycobacterium scrofulaceum	Thigh(PUS)-Right	cutaneous	non-sterile	NTM regimen	Mycobacterium, non-TB	Yes	Cancer, Bacterial pneumonia,Tuberculous arthropathy,Chronic osteomyelitis
549	Khon Kaen	78	M		2013-03-08	Mycobacterium scrofulaceum	Sputum	Pul.N	non-sterile	No treatment
550	Nong Khai	42	M	19.61	2013-06-28	Mycobacterium abscessus	Sputum	Pul.N	non-sterile	NTM regimen	Infection due to Mycobacterium abscessus
551	Nong Khai				2014-01-10	Mycobacterium abscessus,Mycobacterium massiliense	Sputum	Pul.N	non-sterile	NTM regimen	Infection due to Mycobacterium abscessus
552	Nong Khai				2014-08-08	Mycobacterium abscessus	Sputum	Pul.N	non-sterile	NTM regimen	Infection due to Mycobacterium abscessus
553	Khon Kaen	32	M		2015-08-11	Mycobacterium scrofulaceum	Neck (PUS)	cutaneous	non-sterile	No treatment
554	Khon Kaen	62	M		2014-07-15	Mycobacterium monacense	Sputum	Pul.N	non-sterile	Other drugs
555	Loei	75	M		2012-09-17	Mycobacterium intracellulare	Sputum	Pul.N	non-sterile	No treatment
556	Roi Et	67	M	16.4	2015-03-17	Mycobacterium simiae	Bronchial wash	Pul.N	non-sterile	Other drugs
557	Khon Kaen	25	M		2012-09-12	Mycobacterium intracellulare	Sputum	Pul.N	non-sterile	No treatment
558	Udonthani	48	M	19.92	2015-04-02	Mycobacterium abscessus	Pus (site ??)	Others(un)	non-sterile	NTM regimen	Mycobacteriosis	Yes	HIV, Cervical lymphadenopathy,Kimura's disease
559	Khon Kaen	50	F		2016-02-04	Mycobacterium intracellulare	Sputum	Pul.N	non-sterile	No treatment
560	Khon Kaen	75	M		2014-02-10	Mycobacterium intracellulare	Sputum	Pul.N	non-sterile	No treatment
561	Khon Kaen	56	F	25.88	2013-09-10	Mycobacterium abscessus	Sputum	Pul.N	non-sterile	Other drugs	1.Generalized anxiety disorder, Cystitis, Cystocele without uterine prolapse 2.Bronchitis
562	Mahasarakham	63	M	21.75	2015-08-14	Mycobacterium spp.	Sputum	Pul.N	non-sterile	Other drugs	Allergic rhinitis\, unspecified, Pulmonary tuberculosis
563	Khon Kaen	61	M	27.27	2014-03-17	Mycobacterium genavense	Sputum	Pul.N	non-sterile	Other drugs	1.Acute pharyngitis 2.Essential (primary) hypertension, Hyperuricaemia without signs of inflammatory arthritis and tophaceous disease, Dyslipidemia, Atrial fibrillation, Chronic hepatitis C, Pneumonia\, organism unspecifie
564	Nongbualamphu	52	M		2012-09-03	Mycobacterium abscessus	Sputum	Pul.N	non-sterile	No treatment
565	Burirum	69	M		2014-02-17	Mycobacterium intracellulare	Sputum	Pul.N	non-sterile	No treatment
566	Kalasin	70	M	13.94	2015-04-28	Mycobacterium avium,Mycobacterium intracellulare	Pleural fluid	Pul.S	Sterile	No treatment		No	No
567	Khon Kaen	74	F		2014-06-02	Mycobacterium intracellulare	Sputum	Pul.N	non-sterile	No treatment
568	Mahasarakham	41	M		2012-09-06	Mycobacterium spp.	Sputum	Pul.N	non-sterile	No treatment
569	Mahasarakham				2012-12-08	Mycobacterium malmoense	Sputum	Pul.N	non-sterile	No treatment
570	Khon Kaen	65	F	24.14	2015-06-13	Mycobacterium fortuitum	Pus from sinus	Pul.N	non-sterile	Other drugs	Cerebral abscess, Rhinocerebral mucormycosis, Intracranial abscess and granuloma, Non-insulin-dependent diabetes mellitus type 2 at with renal complications, Acute renal failure, Essential (primary) h
571	Burirum	70	M		2012-08-11	Mycobacterium abscessus	Sputum	Pul.N	non-sterile	No treatment
572	Surin	48	F	33.06	2015-06-22	Mycobacterium spp.	EYE-Cornea (PUS)	eye	Sterile	No treatment		No	No
573	Khon Kaen	69	F		2014-01-04	Mycobacterium abscessus	Pus from wound swab	cutaneous	non-sterile	No treatment
574	Sakhon Nakhon	40	M	19.56	2015-12-02	Mycobacterium chelonae	Bone Marrow (PUS)	Bl&BM	Sterile	No treatment		No	No
575	Khon Kaen	66	M	28.01	2015-05-29	Mycobacterium intracellulare	Sputum	Pul.N	non-sterile	NTM regimen	Non-tuberculous mycobacterial pneumonia		Diabetes mellitus,Hypertension,Cancer,Sleep apnoea,Chronic obstructive pulmonary disease,Allergic rhinitis
576	Khon Kaen				2015-09-14	Mycobacterium abscessus	Sputum	Pul.N	non-sterile	NTM regimen	Non-tuberculous mycobacterial pneumonia
577	Khon Kaen				2015-09-30	Mycobacterium spp.	Sputum	Pul.N	non-sterile	NTM regimen	Non-tuberculous mycobacterial pneumonia
578	Nong Khai	63	F	22.27	2012-10-31	Mycobacterium spp.	Sinus (Maxillary) PUS	Pul.N	non-sterile	Other drugs
579	Ubonratchathani	68	M		2014-03-04	Mycobacterium abscessus	Peritoneal Dialysis Fluid (PDF	GI	Sterile	No treatment		No	Diabetes mellitus(DM),Hypertension(HT),Kidney disease,Organ transplantation,Parkinson s disease,Chronic ischaemic heart disease
580	Khon Kaen	82	M		2014-12-17	Mycobacterium intracellulare	Tracheal suction	Pul.N	non-sterile	Other drugs	Small cell carcinoma of lung
581	Khon Kaen				2015-01-19	Mycobacterium intracellulare	Tracheal suction	Pul.N	non-sterile	Other drugs	Small cell carcinoma of lung
582	Mahasarakham	54	M		2013-01-21	Mycobacterium abscessus	Lymphnode (PUS)	LN.S	Sterile	No treatment		Yes	Kidney disease,Aplastic anaemia
583	Khon Kaen	32	M		2012-03-21	Mycobacterium spp.	Sputum	Pul.N	non-sterile	No treatment
584	Roi Et	73	M		2014-07-22	Mycobacterium scrofulaceum	Sputum	Pul.N	non-sterile	No treatment
585	Loei	65	M	24.61	2015-02-17	Mycobacterium spp.	Lymphnode (EXUDATE)	LN.S	Sterile	No treatment		Yes	Sweet's syndrome,Isthmic spondylolisthesis,Gout
586	Mahasarakham	74	M	22.41	2016-03-22	Mycobacterium avium complex	Sputum	Pul.N	non-sterile	Other drugs	Cholangitis, Primary malignant neoplasm of intestinal tract
587	Kalasin	66	M	24.76	2015-02-18	Mycobacterium intracellulare	Sputum	Pul.N	non-sterile	Other drugs
588	Khon Kaen	68	M	29.22	2013-02-13	Mycobacterium spp.	Sputum	Pul.N	non-sterile	Other drugs
589	Khon Kaen	77	M		2015-05-29	Mycobacterium intracellulare	Joint - Synovial Fluid	Bone&joint	Sterile	No treatment		No	No data
590	Khon Kaen	66	M	21.64	2015-10-05	Mycobacterium avium complex	Sputum	Pul.N	non-sterile	Other drugs	Respiratory tract hemorrhage, Severe adrenal insufficiency, Vitamin D deficiency
591	Khon Kaen				2016-04-18	Mycobacterium avium complex	Sputum	Pul.N	non-sterile	Other drugs	Respiratory tract hemorrhage, Severe adrenal insufficiency, Vitamin D deficiency
592	Mahasarakham	72	M	20.68	2014-10-06	Mycobacterium gordonae	Sputum	Pul.N	non-sterile	Other drugs	Pulmonary tuberculosis
593	Mahasarakham	69	M	23.4	2016-05-22	Mycobacterium avium complex	Sputum	Pul.N	non-sterile	Other drugs	Pneumonia\, unspecified
594	Kalasin	50	M		2014-03-13	Mycobacterium gordonae	Sputum	Pul.N	non-sterile	No treatment
595	Kalasin				2014-06-27	Mycobacterium intracellulare	Sputum	Pul.N	non-sterile	No treatment
596	Kalasin	37	M	26.87	2015-02-09	Mycobacterium genavense	Sputum	Pul.N	non-sterile	Other drugs	Chronic type B viral hepatitis, Bronchiectasis, Hemoptysis, Inactive tuberculosis, Invasive pulmonary aspergillosis
597	Khon Kaen	65	M	18.53	2016-08-02	Mycobacterium simiae	Sputum	Pul.N	non-sterile	Other drugs	Pulmonary tuberculosis
598	Roi Et	85	M		2013-12-10	Mycobacterium intracellulare	Sputum	Pul.N	non-sterile	No treatment
599	Sakhon Nakhon	80	M	18.31	2014-11-22	Mycobacterium chelonae	Sputum	Pul.N	non-sterile	NTM regimen	Infection due to Mycobacterium abscessus		Benign,Bronchiectasis,Chronic arthritis
600	Sakhon Nakhon				2015-02-16	Mycobacterium abscessus	Sputum	Pul.N	non-sterile	NTM regimen	Infection due to Mycobacterium abscessus
601	Sakhon Nakhon				2015-03-30	Mycobacterium abscessus	Sputum	Pul.N	non-sterile	NTM regimen	Infection due to Mycobacterium abscessus
602	Sakhon Nakhon				2015-05-12	Mycobacterium abscessus	Sputum	Pul.N	non-sterile	NTM regimen	Infection due to Mycobacterium abscessus
603	Kalasin	77	F		2014-09-16	Mycobacterium abscessus	Sputum	Pul.N	non-sterile	No treatment
604	Chaiyaphum	62	M		2014-07-10	Mycobacterium interjectum	Sputum	Pul.N	non-sterile	No treatment
605	Sisaket	44	F	25.88	2012-02-28	Rapidly growing Mycobacteria	Lymphnode (PUS)	LN.S	Sterile	NTM regimen	Disseminated atypical mycobacterial infection	Yes	Kidney disease,Sweet's syndrome
606	Sisaket				2012-11-21	Mycobacterium abscessus	Lymphnode (PUS)	LN.S	Sterile	NTM regimen	Disseminated atypical mycobacterial infection
607	Sisaket				2012-11-21	Mycobacterium abscessus	Lymphnode (PUS)	LN.S	Sterile	NTM regimen	Disseminated atypical mycobacterial infection
608	Sisaket				2013-11-26	Mycobacterium abscessus	Others Source	Others(un)	non-sterile	NTM regimen	Disseminated atypical mycobacterial infection
609	Yasothon	73	M	24.02	2012-06-27	Mycobacterium chelonae	Arm - Right	cutaneous	non-sterile	NTM regimen	Disseminated atypical mycobacterial infection	Yes	Sweet's disease,Immunodeficiency disorder,Disseminated cutaneous mycosis due to Penicillium
610	Khon Kaen	79	F		2016-02-02	Mycobacterium intracellulare	Fluid (site ??)	Others(un)	Sterile	NTM regimen	Infection due to Mycobacterium avium-intracellulare group	No	Hypertension(HT)
611	Khon Kaen				2016-03-08	Mycobacterium intracellulare	KNEE - Fluid-Right	Bone&joint	Sterile	NTM regimen	Infection due to Mycobacterium avium-intracellulare group
612	Khon Kaen				2016-05-23	Mycobacterium intracellulare	KNEE - Fluid-Right	Bone&joint	Sterile	NTM regimen	Infection due to Mycobacterium avium-intracellulare group
613	Khon Kaen				2016-05-23	Mycobacterium intracellulare	Elbow(FLUID)-left	Bone&joint	Sterile	NTM regimen	Infection due to Mycobacterium avium-intracellulare group
614	Khon Kaen				2016-05-26	Mycobacterium intracellulare	Elbow(PUS)-left	cutaneous	non-sterile	NTM regimen	Infection due to Mycobacterium avium-intracellulare group
615	Khon Kaen				2016-06-28	Mycobacterium intracellulare	KNEE - Fluid-Right	Bone&joint	Sterile	NTM regimen	Infection due to Mycobacterium avium-intracellulare group
616	Khon Kaen				2016-06-28	Mycobacterium intracellulare	Elbow(FLUID)	Bone&joint	Sterile	NTM regimen	Infection due to Mycobacterium avium-intracellulare group
617	Khon Kaen				2016-06-29	Mycobacterium intracellulare	tissue	unidentified tissue	Sterile	NTM regimen	Infection due to Mycobacterium avium-intracellulare group
618	Kalasin	65	M	23.43	2013-11-22	Mycobacterium spp.	Sputum	Pul.N	non-sterile	Other drugs	Asthma\, unspecified, Bronchiectasis
619	Mahasarakham	47	F		2013-11-05	Mycobacterium avium complex	Sputum	Pul.N	non-sterile	No treatment
620	Khon Kaen	73	F	26.84	2014-05-15	Mycobacterium fortuitum	Sputum	Pul.N	non-sterile	No treatment
621	Mahasarakham	70	F		2012-02-14	Mycobacterium gordonae	Sputum	Pul.N	non-sterile	Other drugs	1.Benign essential hypertension, Dyslipidemia, Allergy 2.Malignant tumour of urinary bladder, Benign essential hypertension, Mass of urinary bladder
622	Khon Kaen	59	M		2014-08-15	Mycobacterium fortuitum	Sputum	Pul.N	non-sterile	No treatment
623	Mahasarakham	52	F		2013-07-16	Mycobacterium intracellulare	Sputum	Pul.N	non-sterile	No treatment
624	Khon Kaen	70	F		2016-08-22	Mix M. fortuitum&M. peregrinum	Blood-Hemoculture 1	Bl&BM	Sterile	No treatment		No	Diabetes mellitus(DM),Hypertension(HT),Kidney disease,Coronary arteriosclerosis,Degenerative lumbar spinal stenosis,Osteoarthritis of knee,Chronic ischaemic heart disease NOS
625	Khon Kaen	70	F	24.78	2012-10-10	Mycobacterium gordonae	Sputum	Pul.N	non-sterile	Other drugs	Asthma\, unspecified, Allergic rhinitis\, unspecified
626	Mahasarakham	68	F		2016-06-12	Mycobacterium spp.	Sputum	Pul.N	non-sterile	Other drugs	Chronic miliary tuberculosis, Suspected lung cancer
627	Surin	51	F		2012-07-28	Mycobacterium abscessus	Sputum	Pul.N	non-sterile	No treatment
628	Nongbualamphu	69	M	20.89	2016-08-04	Mycobacterium abscessus	EYE-Cornea-left	eye	Sterile	No treatment		No	Organ transplantation
629	Nongbualamphu				2016-08-04	Mycobacterium abscessus	EYE-Cornea (SWAB)	eye	Sterile	No treatment
630	Mahasarakham	81	M	21.11	2014-06-22	Mycobacterium intracellulare	Sputum	Pul.N	non-sterile	Other drugs
631	Roi Et	82	M	21.72	2015-12-29	Mycobacterium simiae	Bronchial wash	Pul.N	non-sterile	Other drugs
632	Nakhonphanom	44	M	22.04	2014-06-07	Mycobacterium avium complex	Chest (PUS)	cutaneous	non-sterile	NTM regimen	Mycobacterium avium,Mycobacterium, non-TB	Yes	Chronic osteomyelitis
633	Nakhonphanom				2014-06-07	Mycobacterium avium complex	Shoulder-left	cutaneous	non-sterile	NTM regimen	Mycobacterium avium,Mycobacterium, non-TB
634	Nakhonphanom				2014-06-07	Mycobacterium avium complex	Thigh(PUS)-left	cutaneous	non-sterile	NTM regimen	Mycobacterium avium,Mycobacterium, non-TB
635	Nakhonphanom				2014-06-09	Mycobacterium avium complex	Inguinal abscess	cutaneous	non-sterile	NTM regimen	Mycobacterium avium,Mycobacterium, non-TB
636	Nakhonphanom				2014-06-09	Mycobacterium avium complex	Elbow(FLUID)-left	Bone&joint	Sterile	NTM regimen	Mycobacterium avium,Mycobacterium, non-TB
637	Nakhonphanom				2014-06-10	Mycobacterium avium complex	Sputum	Pul.N	non-sterile	NTM regimen	Mycobacterium avium,Mycobacterium, non-TB
638	Nakhonphanom				2015-03-10	Mycobacterium avium complex	Pus from wound swab	cutaneous	non-sterile	NTM regimen	Mycobacterium avium,Mycobacterium, non-TB
639	Nakhonphanom				2016-05-05	Mycobacterium avium complex	Elbow(PUS)-left	cutaneous	non-sterile	NTM regimen	Mycobacterium avium,Mycobacterium, non-TB
640	Nakhonphanom				2016-05-13	Mycobacterium avium complex	Synovial fluid	Bone&joint	Sterile	NTM regimen	Mycobacterium avium,Mycobacterium, non-TB
641	Sakhon Nakhon	39	F	21.79	2015-02-18	Mycobacterium intracellulare	Bone Marrow (PUS)	Bl&BM	Sterile	No treatment		No	Kidney disease,systemic lupus erythematosus (SLE)
642	Khon Kaen	92	F		2014-11-03	Mycobacterium fortuitum	Sputum	Pul.N	non-sterile	Other drugs
643	Kalasin	51	M	21.09	2015-06-23	Mycobacterium spp.	Bronchial wash	Pul.N	non-sterile	Other drugs
644	Sakhon Nakhon	55	F		2012-12-03	Mycobacterium chelonae	Pleural fluid	Pul.S	Sterile	No treatment		No	No data
645	Khon Kaen	53	F	23.98	2015-12-11	Mycobacterium abscessus	Pus (site ??)	Others(un)	non-sterile	NTM regimen	Non-tuberculous mycobacterial pneumonia		Spondylolysis Cervical region,Furuncle
646	Chaiyaphum	50	M	18.59	2013-12-06	Mycobacterium avium complex	Sputum	Pul.N	non-sterile	Other drugs
647	Nongbualamphu	71	M	17.89	2013-07-30	Mycobacterium abscessus	Sputum	Pul.N	non-sterile	NTM regimen	Infection due to Mycobacterium abscessus		Kidney disease,Toxic liver disease,Bacterial penumonia,Nosocomial condition,Spinal stenosis Lumbar region
648	Nongbualamphu				2014-08-29	Mycobacterium abscessus	Sputum	Pul.N	non-sterile	NTM regimen	Infection due to Mycobacterium abscessus
649	Chaiyaphum	67	M	24.74	2013-01-04	Mycobacterium spp.	Sputum	Pul.N	non-sterile	Other drugs
650	Songkhla	23	M	16.91	2016-11-02	Mycobacterium fortuitum	sputum	Pul.N	non-sterile	Other drugs	Pulmonary tuberculosis, Human immunodeficiency virus infection
651	Khon Kaen	76	F		2012-05-24	Mycobacterium intracellulare	Bronchial wash	Pul.N	non-sterile	Other drugs	1.Chronic obstructive lung disease 2.Atrial fibrillation, Bacterial septicemia, Chronic obstructive lung disease, Carcinoma in situ of lung, Bronchiectasis, Palliative care, Hypokalaemia, Hypomagnesemia, Nutritional disorder, Delirium, C
652	Udonthani	58	M		2013-07-24	Mycobacterium spp.	Sputum	Pul.N	non-sterile	No treatment
653	Udonthani				2013-07-24	Mycobacterium spp.	Sputum	Pul.N	non-sterile	No treatment
654	Udonthani				2013-07-25	Mycobacterium palustre	Sputum	Pul.N	non-sterile	No treatment
655	Khon Kaen	85	M		2012-10-20	Mycobacterium lentiflavum	Sputum	Pul.N	non-sterile	No treatment
656	Chaiyaphum	46	M	20.39	2016-03-08	Mycobacterium abscessus	Lymphnode (PUS)	LN.S	Sterile	No treatment		Yes	Sweet's syndrome
657	Chaiyaphum				2016-03-08	Mycobacterium spp.	Lymphnode (PUS)	LN.S	Sterile	No treatment
658	Kalasin	44	F	21.61	2014-06-27	Mycobacterium interjectum	Sputum	Pul.N	non-sterile	Other drugs
659	Khon Kaen	50	M	26.95	2012-07-09	Mycobacterium abscessus,Mycobacterium fortuitum	Bronchoalveolar Lavage	Pul.N	non-sterile	Other drugs	Dyslipidemia, Benign essential hypertension, Progressive systemic sclerosis, Ischaemic leg ulcer
660	Khon Kaen	47	F	21.95	2012-07-22	Mycobacterium abscessus	Ascitic Fluid	GI	Sterile	No treatment		No	Diabetes mellitus(DM),Hypertension(HT),Kidney disease,systemic lupus erythematosus (SLE),Organ transplantation,Dyslipidemia
661	Nong Khai	59	M	18.13	2012-09-05	Mycobacterium fortuitum	Sputum	Pul.N	non-sterile	Other drugs
662	Nongbualamphu				2012-08-21	Mycobacterium avium complex	Stool	GI	non-sterile	No data available
663	Nongbualamphu	40	F		2013-06-12	Mycobacterium avium	Bone Marrow (PUS)	Bl&BM	Sterile	No data available		No	HIV, parasitic diseases,cytomegalovial diseases
664	Roi Et	61	F	20.38	2016-09-19	Mycobacterium gordonae	Sputum	Pul.N	non-sterile	Other drugs	Carcinoma of breast, Abnormal breast function
665	Roi Et	45	F	28.96	2016-10-05	Mycobacterium spp.	Pus (site ??)	Others(un)	non-sterile	Other drugs
666	Khon Kaen	30	F	20.57	2014-09-01	Mycobacterium fortuitum	Sputum	Pul.N	non-sterile	Other drugs
667	Khon Kaen	67	F	20.93	2013-11-13	Mycobacterium fortuitum	Sputum-3	Pul.N	non-sterile	Other drugs	1.Chest pain, Bacterial pneumonia 2.Rotator cuff syndrome, Urinary tract infectious disease
668	Loei	54	M		2013-01-09	Mycobacterium spp.	Sputum	Pul.N	non-sterile	No treatment
669	Sakhon Nakhon	30	M		2012-07-24	Mycobacterium gordonae	Sputum	Pul.N	non-sterile	No treatment
670	Roi Et	48	M	19.56	2014-04-04	Mycobacterium intracellulare	Sternum	Bone&joint	Sterile	No treatment		Yes	No
671	Roi Et				2014-04-10	Mycobacterium intracellulare	Sternum	Bone&joint	Sterile	No treatment			No
672	Khon Kaen	58	M		2012-11-07	Rapidly growing Mycobacteria	Peritoneal Dialysis	GI	Sterile	No treatment		No	Diabetes mellitus(DM),Hypertension(HT),Kidney disease,Organ transplantation
673	Khon Kaen	42	F	9.78	2013-10-29	Mycobacterium intracellulare	Bronchial wash	Pul.N	non-sterile	NTM regimen	Systemic cryptococcosis, Non-tuberculous mycobacterial pneumonia, Nutritional marasmus, Pneumothorax	Yes	Cancer,Liver disease,Ascites,chronic osteomyelitis,Disseminated cryptococcosis
674	Khon Kaen				2014-01-17	Mycobacterium intracellulare	Tracheal suction	Pul.N	non-sterile	NTM regimen	Systemic cryptococcosis, Non-tuberculous mycobacterial pneumonia, Nutritional marasmus, Pneumothorax
675	Khon Kaen				2015-04-07	Mycobacterium abscessus	Lymphnode	LN.S	Sterile	NTM regimen	Systemic cryptococcosis, Non-tuberculous mycobacterial pneumonia, Nutritional marasmus, Pneumothorax
676	Khon Kaen	80	F	16.17	2016-10-11	Mycobacterium scrofulaceum	Sputum	Pul.N	non-sterile	Other drugs	Cerebrovascular accident, Atrial fibrillation, Tuberculosis
677	Khon Kaen	53	M		2013-11-01	Mycobacterium intracellulare	Sputum	Pul.N	non-sterile	No treatment
678	Khon Kaen	20	M		2016-01-12	Mycobacterium intracellulare	Sputum	Pul.N	non-sterile	Other drugs	1.Upper respiratory infection 2.HIV seropositivity, Epilepsy
679	Mahasarakham	67	M	25.71	2015-12-29	Mycobacterium avium complex	Sputum	Pul.N	non-sterile	No treatment
680	Mahasarakham	67	M		2013-12-03	Mycobacterium spp.	Sputum	Pul.N	non-sterile	No treatment
681	Khon Kaen	62	M	19.51	2014-04-04	Mycobacterium kansasii	Sputum	Pul.N	non-sterile	Other drugs	Fever\, unspecified, Systemic sclerosis
682	Khon Kaen	63	M	20.45	2015-06-20	Mycobacterium scrofulaceum	Sputum	Pul.N	non-sterile	Other drugs	Pulmonary hypertension, Chronic obstructive lung disease, Secondary pulmonary hypertension, Malignant neoplasm of rectum, rectosigmoid junction and anus, Thromboembolic pulmonary hypertension, Benign
683	Nong Khai	44	F		2012-02-02	Mycobacterium spp.	Bronchial wash	Pul.N	non-sterile	No treatment
684	Khon Kaen	39	M	20.24	2013-05-23	Mycobacterium avium complex	Synovial fluid	Bone&joint	Sterile	No treatment		Yes	HIV,Arthritis
685	Khon Kaen				2013-05-28	Mycobacterium avium complex	Synovial fluid	Bone&joint	Sterile	No treatment
686	Loei	48	M	23.88	2015-11-05	Mycobacterium spp.	Bronchial wash	Pul.N	non-sterile	Other drugs
687	Roi Et	67	M	22.27	2015-09-07	Mycobacterium avium complex	Sputum	Pul.N	non-sterile	Other drugs	Lung mass
688	Khon Kaen	64	M	21.91	2016-08-08	Mycobacterium abscessus	Lymphnode(TISSUE)	LN.S	Sterile	No treatment		Yes	Sweet's syndrome,Eczema
689	Khon Kaen				2016-08-08	Mycobacterium abscessus	Lymphnode(TISSUE)	LN.S	Sterile	No treatment
690	Sisaket	52	M		2014-01-13	Mycobacterium avium complex	Shoulder-Right	cutaneous	non-sterile	No treatment
691	Khon Kaen	60	M		2014-10-11	Mycobacterium spp.	Tracheal suction	Pul.N	non-sterile	No treatment
692	Loei	27	F	21.7	2014-06-23	Mycobacterium intracellulare	Groin-left	cutaneous	non-sterile	No treatment
693	Surin	70	F	20.73	2015-06-12	Mycobacterium abscessus	Sputum	Pul.N	non-sterile	Other drugs
694	Mahasarakham	62	F	17.97	2016-08-08	Mycobacterium chelonae	Sputum	Pul.N	non-sterile	NTM regimen	Sweet's disease following infection, Mycobacteriosis	Yes	Sweet's syndrome
695	Mahasarakham				2016-11-03	Mycobacterium spp.	sputum	Pul.N	non-sterile	NTM regimen	Sweet's disease following infection, Mycobacteriosis
696	Mahasarakham				2016-11-03	Mycobacterium chelonae	Lymphnode (PUS)	LN.S	Sterile	NTM regimen	Sweet's disease following infection, Mycobacteriosis
697	Mahasarakham				2016-11-03	Mycobacterium chelonae	Lymphnode(TISSUE)	LN.S	Sterile	NTM regimen	Sweet's disease following infection, Mycobacteriosis
698	Mahasarakham	54	F		2012-02-23	Mycobacterium spp.	Sputum	Pul.N	non-sterile	No treatment
699	Loei	47	F	23.88	2012-08-22	Mycobacterium abscessus	Lymphnode (Fluid)	LN.S	Sterile	NTM regimen		Yes	Sweet's syndrome,Benign tumor,Intervertebral disc disorder
700	Loei				2014-06-12	Mycobacterium abscessus	Pleural fluid	Pul.S	Sterile	NTM regimen
701	Loei				2014-06-18	Mycobacterium spp.	Lymphnode (PUS)	LN.S	Sterile	NTM regimen
702	Mahasarakham	48	F	20.55	2015-10-19	Mycobacterium avium complex	Sputum	Pul.N	non-sterile	Other drugs	1.Pulmonary tuberculosis 2.Bronchiectasis
703	Khon Kaen	75	M		2013-11-05	Mycobacterium kansasii,Mycobacterium avium complex	Sputum	Pul.N	non-sterile	No treatment
704	Khon Kaen	79	F	14.38	2016-03-02	Mycobacterium intracellulare	Sputum	Pul.N	non-sterile	Other drugs
705	Khon Kaen				2016-04-01	Mycobacterium intracellulare	Sputum	Pul.N	non-sterile	Other drugs
706	Khon Kaen				2016-04-26	Mycobacterium intracellulare	Sputum	Pul.N	non-sterile	Other drugs
707	Khon Kaen	67	F	17.84	2016-08-08	Mycobacterium spp.	Sputum	Pul.N	non-sterile	Other drugs	Pulmonary tuberculosis
708	Sakhon Nakhon	61	F		2013-05-29	Mycobacterium fortuitum,Mycobacterium simiae	Sputum	Pul.N	non-sterile	No treatment
709	Khon Kaen	78	F	21.78	2015-01-09	Mycobacterium intracellulare	Sputum	Pul.N	non-sterile	Other drugs	Shock\, not elsewhere classified
710	Mahasarakham	58	F	24.46	2015-09-22	Mycobacterium spp.	Sputum	Pul.N	non-sterile	Other drugs	Malignant tumour of tongue, Chronic cough
711	Khon Kaen	45	F	29.02	2013-10-30	Mycobacterium spp.	Lymphnode Cervical (PUS)	LN.S	Sterile	No treatment		Yes	Sweet's syndrome
712	Nakhonphanom	52	M	21.42	2015-03-23	Mycobacterium abscessus	BLOOD FOR TB	Bl&BM	Sterile	NTM regimen	Lymphadenopathy, Disseminated mycobacteriosis, Autoimmune hemolytic anemia	Yes	Diabetes mellitus(DM),Sweet's syndrome
713	Nakhonphanom				2015-03-26	Mycobacterium avium complex	Sputum	Pul.N	non-sterile	NTM regimen	Lymphadenopathy, Disseminated mycobacteriosis, Autoimmune hemolytic anemia
714	Nakhonphanom				2015-03-27	Mycobacterium abscessus	Lymphnode (PUS)	LN.S	Sterile	NTM regimen	Lymphadenopathy, Disseminated mycobacteriosis, Autoimmune hemolytic anemia
715	Mahasarakham	74	F	18.67	2014-12-29	Mycobacterium intracellulare	Sputum	Pul.N	non-sterile	Other drugs
716	Roi Et	69	F	17.82	2014-06-17	Mycobacterium abscessus	Sputum	Pul.N	non-sterile	No treatment
717	Roi Et				2014-06-24	Mycobacterium abscessus	Sputum	Pul.N	non-sterile	No treatment
718	Roi Et				2014-10-21	Mycobacterium abscessus	Sputum	Pul.N	non-sterile	No treatment
719	Khon Kaen	70	M		0/9/2015	Mycobacterium spp.	Sputum	Pul.N	non-sterile	Other drugs
720	Khon Kaen				0/9/2015	Mycobacterium spp.	Tracheal suction	Pul.N	non-sterile	Other drugs
721	Khon Kaen	88	M		2015-05-18	Mycobacterium spp.	Sputum	Pul.N	non-sterile	No treatment
722	Mukdahan	64	F	20	2016-03-02	Mycobacterium intracellulare	Sputum	Pul.N	non-sterile	Other drugs	1.Acute bronchitis, Dyspnoea, Metastasis to liver of unknown primary 2.Dyspepsia
723	Mahasarakham	58	M		2012-06-19	Mycobacterium malmoense	Bronchial wash	Pul.N	non-sterile	No treatment
724	Kalasin	71	F	30.8	2016-09-06	Mycobacterium abscessus	Sputum	Pul.N	non-sterile	Other drugs	Tuberculosis of pericardium
725	Mahasarakham	27	M	18.9	2015-03-20	Mycobacterium avium	Liver (TISSUE)	Others	Sterile	No treatment		No	HIV,Eczema,Plane wart
726	Chaiyaphum	80	M	29.41	2014-12-08	Mycobacterium fortuitum	Sputum	Pul.N	non-sterile	Other drugs
727	Roi Et	7	M	14.36	2013-05-21	Mycobacterium scrofulaceum	Gastric Content	GI	non-sterile	Other drugs
728	Khon Kaen	41	F	45	2013-10-28	Mycobacterium fortuitum	Sputum	Pul.N	non-sterile	Other drugs
729	Mahasarakham	28	M	17.31	2016-05-25	Mycobacterium avium complex	Sputum	Pul.N	non-sterile	NTM regimen	Disseminated mycobacteriosis	Yes	Sweet's syndrome
730	Mahasarakham				2016-05-25	Mycobacterium avium complex	Skin - (Tissue/Biopsy)	cutaneous	non-sterile	NTM regimen	Disseminated mycobacteriosis
731	Mahasarakham				2016-05-27	Mycobacterium avium complex	Sputum	Pul.N	non-sterile	NTM regimen	Disseminated mycobacteriosis
732	Mahasarakham				2016-05-31	Mycobacterium avium complex	Lymphnode (PUS)	LN.S	Sterile	NTM regimen	Disseminated mycobacteriosis
733	Mahasarakham				2016-06-24	Mycobacterium intracellulare	Tissue(site??)	unidentified tissue	Sterile	NTM regimen	Disseminated mycobacteriosis
734	Mahasarakham	34	M		2014-02-19	Mycobacterium gordonae,Mycobacterium simiae	Bone Marrow (PUS)	Bl&BM	Sterile	No treatment		No	HIV,Aplastic anaemia
735	Khon Kaen	46	F	19.6	2016-04-12	Mycobacterium genavense	Sputum	Pul.N	non-sterile	No treatment
736	Loei	27	M		2014-03-21	Mycobacterium kansasii,Mycobacterium intracellulare	Sputum	Pul.N	non-sterile	No treatment
737	Khon Kaen	76	F	16.44	2013-04-01	Mycobacterium fortuitum	Sputum	Pul.N	non-sterile	Other drugs
738	Khon Kaen	49	F	18.86	2012-09-28	Mycobacterium abscessus	Sputum	Pul.N	non-sterile	Other drugs	Hemoptysis, Tuberculous bronchiectasis
739	Khon Kaen				2012-10-01	Mycobacterium abscessus	Sputum	Pul.N	non-sterile	Other drugs	Hemoptysis, Tuberculous bronchiectasis
740	Khon Kaen				2012-10-04	Mycobacterium abscessus	Sputum	Pul.N	non-sterile	Other drugs	Hemoptysis, Tuberculous bronchiectasis
741	Khon Kaen				2013-01-08	Mycobacterium szulgai	Sputum	Pul.N	non-sterile	Other drugs	Hemoptysis, Tuberculous bronchiectasis
742	Khon Kaen	74	F	27.56	2016-09-11	Rapidly growing Mycobacteria	Blood - Double Lumen	Bl&BM	Sterile	No treatment		No	Diabetes mellitus(DM),Hypertension(HT),Kidney disease,Hemiplegia,Dyslipidemia
743	Khon Kaen				2016-09-16	Rapidly growing Mycobacteria	Blood(Peripheral)	Bl&BM	Sterile	No treatment
744	Khon Kaen				2016-09-16	Rapidly growing Mycobacteria	Blood - Double Lumen	Bl&BM	Sterile	No treatment
745	Khon Kaen	29	F	34.58	2016-04-08	Mycobacterium spp.	Pus (site ??)	Others(un)	non-sterile	NTM regimen	Mycobacterium, non-TB
746	Khon Kaen				2016-04-18	Mycobacterium fortuitum	Pus (site ??)	Others(un)	non-sterile	NTM regimen	Mycobacterium, non-TB
747	Loei	57	F	17.09	2015-05-07	Mycobacterium spp.	sputum	Pul.N	non-sterile	Other drugs	Chronic cough
748	Loei	44	M		2012-12-20	Mycobacterium marinum	Lymphnode (Fluid)	LN.S	Sterile	No treatment		No	No
749	Khon Kaen	55	F	24.97	2015-06-26	Mycobacterium abscessus	Pus (site ??)	Others(un)	non-sterile	NTM regimen	1.Mycobacterium, non-TB 2.Cutaneous infectious disease due to Mycobacteria		Eczema
750	Nong Khai	50	F	20.34	2013-02-27	Mycobacterium abscessus	Sputum	Pul.N	non-sterile	Other drugs	Bronchiectasis
751	Khon Kaen	89	M		2013-08-23	Mycobacterium asiaticum	Sputum	Pul.N	non-sterile	No treatment
752	Khon Kaen	78	F	20	2014-09-01	Mycobacterium fortuitum	tissue	unidentified tissue	Sterile	No treatment		No	Kidney disease,Lung disease,Rheumatoid arthritis,Systemic sclerosis
753	Nong Khai	81	F		2013-10-02	Mycobacterium intracellulare,Mycobacterium abscessus	Sputum	Pul.N	non-sterile	No treatment
754	Nongbualamphu	52	F		2012-02-20	Rapidly growing Mycobacteria	Sputum	Pul.N	non-sterile	No treatment
755	Chaiyaphum	49	M		2012-02-20	Rapidly growing Mycobacteria	Sputum	Pul.N	non-sterile	No treatment
756	Kalasin	86	F		2013-09-06	Mycobacterium intracellulare	Bronchial wash	Pul.N	non-sterile	No treatment
757	Roi Et	47	F	25.36	2013-06-11	Rapidly growing Mycobacteria	Lymphnode (PUS)	LN.S	Sterile	No treatment		Yes	Cancer,Benign tumor,Radiotherapy session
758	Roi Et				2013-06-11	Mycobacterium abscessus	Lymphnode (PUS)	LN.S	Sterile	No treatment
759	Roi Et				2013-07-04	Mycobacterium kansasii	Spine (T-12) (Tissue)	Bone&joint	Sterile	No treatment
760	Khon Kaen	54	F		2012-08-31	Mycobacterium abscessus	Sputum	Pul.N	non-sterile	No treatment
761	Kalasin	64	M	18.81	2015-04-10	Mycobacterium spp.	sputum	Pul.N	non-sterile	Other drugs	Diffuse large B-cell lymphoma - category
762	Khon Kaen	64	F	21.11	2016-07-26	Mycobacterium spp.	Sputum	Pul.N	non-sterile	Other drugs
763	Mahasarakham	38	M		2012-09-20	Mycobacterium fortuitum	Pleura (BIOPSY, TISSUE)	Pul.S	Sterile	No treatment		No	Alcoholic cirrhosis of liver
764	Loei	49	F	23.56	2015-02-26	Mycobacterium spp.	Sputum	Pul.N	non-sterile	Other drugs
765	Nongbualamphu	54	M		2013-06-18	Mycobacterium gordonae	Sputum	Pul.N	non-sterile	Other drugs
766	Nakhonphanom	54	F	23.74	2015-01-17	Mycobacterium spp.	Sputum	Pul.N	non-sterile	No treatment
767	Mahasarakham	56	M	23.94	2013-01-07	Mycobacterium avium complex	Sputum	Pul.N	non-sterile	Other drugs	Multiple myeloma, Chronic obstructive lung disease
768	Burirum	52	M	23.88	2014-02-10	Mycobacterium intracellulare	Sputum	Pul.N	non-sterile	NTM regimen	Salmonella septicaemia, Mycobacteriosis, Sweet's disease following infection	Yes	Sweet's syndrome,Cancer,Salmonella septicaemia
769	Burirum				2016-03-02	Mycobacterium abscessus	Tissue(site??)	unidentified tissue	Sterile	NTM regimen	Salmonella septicaemia, Mycobacteriosis, Sweet's disease following infection
770	Roi Et	58	M	24.57	2015-11-06	Mycobacterium avium complex	Pericardium (FLUID)	Others	Sterile	No treatment		No	Pericarditis
771	Kalasin	41	F	16.84	2014-10-09	Mycobacterium abscessus	Sputum	Pul.N	non-sterile	NTM regimen	Infection due to Mycobacterium abscessus		Asthma,Bronchiectasis
772	Kalasin				2015-01-29	Mycobacterium abscessus	Sputum	Pul.N	non-sterile	NTM regimen	Infection due to Mycobacterium abscessus
773	Khon Kaen	63	M		2014-03-12	Mycobacterium avium complex,Mycobacterium intracellulare	Sputum	Pul.N	non-sterile	Other drugs	Seizure disorder, Chronic obstructive lung disease, Other bacterial pneumonia
774	Khon Kaen	77	M		2012-11-05	Mycobacterium abscessus	Tracheal suction	Pul.N	non-sterile	No treatment
775	Burirum	65	F		2012-01-31	Mycobacterium spp.	Bronchial wash	Pul.N	non-sterile	No treatment
776	Khon Kaen	83	F	24.97	2016-06-07	Mycobacterium spp.	Urine (MSU, Void)	urine	non-sterile	Other drugs	1.Benign paroxysmal vertigo, Carcinoma of breast 2.Benign paroxysmal vertigo, Carcinoma of breast, Type 2 diabetes mellitus
777	Khon Kaen	80	M		2016-03-10	Mycobacterium avium	Sputum	Pul.N	non-sterile	No treatment
778	Khon Kaen	76	M		2013-01-09	Mycobacterium intracellulare	Sputum	Pul.N	non-sterile	No treatment
779	Mahasarakham	84	F		2013-07-25	Mycobacterium spp.	Bronchial wash	Pul.N	non-sterile	No treatment
780	Khon Kaen	58	F		2012-02-23	Mycobacterium spp.	Sputum	Pul.N	non-sterile	No treatment
